# Supplementary material for: Transcriptome analysis reveals role of transcription factor WRKY70 in early N-hydroxy-pipecolic acid signaling
Source: Plant Physiol. 2024 Oct 15;197(1):kiae544. doi: 10.1093/plphys/kiae544 (PMC11663584; doi:10.1093/plphys/kiae544)
Supplement: kiae544_Supplementary_Data [file kiae544_supplementary_data.zip]

Archive with 3 entries (3 files):
- pp.00594.2024-s06.pdf
- suppfigures.pdf
- supptables.xlsx
