# Supplementary material for: Transcriptome analysis reveals role of transcription factor WRKY70 in early N-hydroxy-pipecolic acid signaling
Source: Plant Physiol. 2024 Oct 15;197(1):kiae544. doi: 10.1093/plphys/kiae544 (PMC11663584; doi:10.1093/plphys/kiae544)
Supplement: kiae544_Supplementary_Data [file kiae544_supplementary_data.zip › supptables.xlsx]

## Sheet: Supplementary Table S1
Full RNA-seq dataset of the early transcriptional response to exogenous NHP in Col-0 and sid2-2.
gene_id	Name	description	LFC.Col-0.15min	padj.Col-0.15min	LFC.Col-0.30min	padj.Col-0.30min	LFC.Col-0.3h	padj.Col-0.3h	LFC.Col-0.6h	padj.Col-0.6h	LFC.sid2-2.15min	padj.sid2-2.15min	LFC.sid2-2.30min	padj.sid2-2.30min	LFC.sid2-2.3h	padj.sid2-2.3h	LFC.sid2-2.6h	padj.sid2-2.6h	Gene.ID	JF.01_col_15_mock_r1	JF.02_col_15_mock_r2	JF.03_col_15_mock_r3	JF.10_col_15_NHP_r1	JF.11_col_15_NHP_r2	JF.12_col_15_NHP_r3	JF.19_col_30_mock_r1	JF.20_col_30_mock_r2	JF.21_col_30_mock_r3	JF.28_col_30_NHP_r1	JF.29_col_30_NHP_r2	JF.30_col_30_NHP_r3	JF.37_col_180_mock_r1	JF.38_col_180_mock_r2	JF.39_col_180_mock_r3	JF.46_col_180_NHP_r1	JF.47_col_180_NHP_r2	JF.48_col_180_NHP_r3	JF.55_col_360_mock_r1	JF.56_col_360_mock_r2	JF.57_col_360_mock_r3	JF.64_col_360_NHP_r1	JF.65_col_360_NHP_r2	JF.66_col_360_NHP_r3	JF.07_sid2_15_mock_r1	JF.08_sid2_15_mock_r2	JF.09_sid2_15_mock_r3	JF.16_sid2_15_NHP_r1	JF.17_sid2_15_NHP_r2	JF.18_sid2_15_NHP_r3
AT1G19960	AT1G19960	Putative uncharacterized protein At1g19960 [Source:UniProtKB/TrEMBL;Acc:Q9LNS5]	1.1747	0.0366144	1.55135	2.47e-05	4.04663	2.25e-47	3.99325	8.59e-66	0.574101	0.970732	2.91133	0.003546	5.48697	2.01e-26	4.37633	4.21e-34	AT1G19960	18	17	21	47	52	33	20	31	31	86	63	77	14	15	15	288	248	205	27	23	14	314	306	386	7	3	9	7	9	11
AT5G22570	WRKY38	Probable WRKY transcription factor 38 [Source:UniProtKB/Swiss-Prot;Acc:Q8GWF1]	5.76438	3.06e-22	5.21315	7.25e-61	4.67013	2.18e-11	3.57281	5.93e-11	3.94575	2.15e-10	6.20786	1.96e-20	5.82577	8.48e-06	2.88927	0.000219062	AT5G22570	0	1	7	154	128	166	7	16	5	337	300	336	3	4	0	71	57	54	7	8	0	52	53	72	2	5	5	47	73	60
AT1G02230	NAC004	NAC domain-containing protein 4 [Source:UniProtKB/Swiss-Prot;Acc:O81913]	1.73187	0.0591444	2.84758	4.61e-09	3.81894	5.8e-11	3.01841	4.68e-09	0.738303	0.934024	2.49408	0.000398217	3.47555	2.03e-06	4.29759	2.99e-05	AT1G02230	7	4	7	24	23	16	10	8	6	61	42	59	3	5	4	75	51	47	7	10	4	56	71	40	7	5	6	10	9	10
AT5G64810	WRKY51	Probable WRKY transcription factor 51 [Source:UniProtKB/Swiss-Prot;Acc:Q93WU9]	2.58016	1.71e-18	3.40271	3.08e-42	3.30582	7.97e-24	2.97633	2.99e-24	1.68022	0.00543141	3.19813	5.92e-13	3.19338	1.24e-12	3.49769	1.06e-21	AT5G64810	25	22	15	149	131	110	15	28	26	236	228	218	11	14	16	151	110	150	34	16	12	151	176	150	11	22	15	40	61	51
AT2G40750	WRKY54	Probable WRKY transcription factor 54 [Source:UniProtKB/Swiss-Prot;Acc:Q93WU8]	2.749	1.02e-24	3.65398	2.52e-53	2.82826	4.73e-25	2.87525	3.13e-30	2.97617	3.13e-12	3.60034	3.77e-27	3.45211	1.68e-18	2.99144	1.19e-14	AT2G40750	20	20	28	204	134	143	24	21	27	299	293	249	16	23	27	177	140	158	27	21	24	169	164	187	14	10	12	103	101	67
AT5G01900	WRKY62	Uncharacterized protein At5g01900 (Fragment) [Source:UniProtKB/TrEMBL;Acc:C0SVM7]	3.89506	1.43e-07	5.03125	1.28e-26	4.40062	9.69e-07	2.64858	6.97e-08	3.26035	0.0833601	5.75911	6.09e-08	4.14415	0.00135499	4.39885	0.000451678	AT5G01900	1	5	2	34	43	44	5	4	5	142	166	115	3	1	1	29	44	34	14	9	3	48	60	52	1	1	2	7	19	11
AT2G21900	WRKY59	At2g21900 [Source:UniProtKB/TrEMBL;Acc:Q1LYW5]	1.93912	0.0196436	2.36289	0.037961	2.30359	0.000108866	2.32175	1.87e-05	2.78029	0.105156	2.60632	0.118435	2.177	0.00467107	2.69745	9.37e-05	AT2G21900	5	6	6	25	26	17	2	6	4	14	32	11	10	8	5	50	40	27	5	10	9	36	39	44	2	4	0	15	14	12
AT3G56400	WRKY70	Probable WRKY transcription factor 70 [Source:UniProtKB/Swiss-Prot;Acc:Q9LY00]	1.58175	1.18e-20	1.55489	4.28e-22	2.38057	3.68e-59	2.10465	2.11e-47	0.823613	0.150206	1.33696	5.65e-06	2.26178	5.31e-22	1.77717	3.6e-19	AT3G56400	84	108	131	338	361	299	117	139	181	420	395	382	80	85	90	499	424	427	116	141	121	435	562	616	76	132	58	158	161	153
AT1G28480	GRXC9	Glutaredoxin-C9 [Source:UniProtKB/Swiss-Prot;Acc:Q9SGP6]	3.22415	1.88e-13	2.21756	1.13e-07	2.74911	0.000138915	1.82793	0.00015365	3.15904	0.00011148	3.12089	0.000132249	2.30266	0.00115066	2.08114	0.0105976	AT1G28480	2	9	14	81	75	83	19	16	9	75	52	65	6	3	6	36	50	17	11	24	10	60	54	44	5	4	2	25	38	33
AT3G25882	NIMIN-2	NIMIN-2 [Source:UniProtKB/TrEMBL;Acc:A0A178VAB1]	1.44694	9e-06	1.49568	3.28e-08	1.81142	5.29e-14	1.56095	5.19e-13	1.23739	0.034742	1.0537	0.0480298	1.03535	0.00878899	1.64709	1.64e-06	AT3G25882	29	28	36	96	73	95	43	38	52	101	111	138	42	38	44	162	145	136	66	60	50	156	158	199	23	19	25	44	54	55
AT4G21840	MSRB8	MSRB8 [Source:UniProtKB/TrEMBL;Acc:A0A178V0W9]	3.06843	5.78e-08	1.26698	0.651724	1.33865	0.215813	1.49446	0.0305704	1.42209	0.253175	2.15927	0.00210046	1.20663	0.214702	1.36058	0.196144	AT4G21840	4	3	10	50	40	57	11	50	34	73	77	69	10	4	14	24	32	16	11	13	7	36	21	29	7	9	10	18	25	25
AT3G44870	FAMT-L	AtPP-like protein [Source:UniProtKB/TrEMBL;Acc:Q9FYC3]	4.29851	2.31e-22	4.36102	2.99e-25	1.27492	0.758274	1.17772	0.393321	2.31659	0.0189641	2.66411	0.000115118	1.21309	1	1.03189	0.807638	AT3G44870	4	9	4	146	108	97	8	3	9	160	114	107	3	8	0	9	9	9	7	6	4	11	12	15	7	2	10	13	49	28
AT3G12230	SCPL14	Serine carboxypeptidase-like 14 [Source:UniProtKB/Swiss-Prot;Acc:Q9C7D3]	0.65679	1	1.90992	0.999671	5.8866	0.000467459	6.86596	2.51e-06	-0.920055	1	-0.879932	1	5.44106	0.00162908	4.57309	0.0031732	AT3G12230	0	0	2	0	2	1	0	0	2	5	0	2	0	0	1	36	19	11	0	1	0	26	56	42	0	1	0	0	0	0
AT1G15610	AT1G15610	Transmembrane protein [Source:UniProtKB/TrEMBL;Acc:Q1PFV9]	0	1	3.7837	1	5.52794	0.00619025	5.94762	0.00107635	0	1	0	1	4.71235	1	5.12306	0.0140336	AT1G15610	0	0	0	0	0	0	0	0	0	0	4	3	0	0	0	10	10	6	0	0	0	3	17	14	0	0	0	0	0	0
AT2G26400	ARD	acireductone dioxygenase 3 [Source:TAIR;Acc:AT2G26400]	0.746357	0.897036	2.18683	0.0011246	4.37645	9.82e-26	5.04041	2.06e-47	1.28723	1	3.41615	0.0906003	5.13337	1.64e-15	5.8139	3.02e-17	AT2G26400	4	2	12	16	8	8	2	7	17	35	38	37	4	10	7	112	166	159	7	10	7	274	272	229	3	1	2	6	2	6
AT3G22231	PCC1	Cysteine-rich and transmembrane domain-containing protein PCC1 [Source:UniProtKB/Swiss-Prot;Acc:Q94C26]	0.842232	0.946359	1.68458	0.340887	3.82493	0.013201	3.86331	9.29e-14	-0.920055	1	0	1	0.921573	1	2.70248	1	AT3G22231	1	1	12	1	19	4	3	4	9	9	25	13	3	0	0	14	22	8	5	9	2	46	97	89	0	0	1	0	0	0
AT4G10500	DLO1	Protein DMR6-LIKE OXYGENASE 1 [Source:UniProtKB/Swiss-Prot;Acc:Q9ZSA8]	0.940406	0.544444	1.39141	0.0102344	3.12731	1.47e-20	3.75317	6.73e-31	1.10347	0.856317	1.39219	0.204934	3.37461	2.13e-10	4.15134	6.45e-14	AT4G10500	12	15	8	17	36	16	14	16	31	52	54	42	11	12	18	151	107	107	13	12	9	142	146	164	5	2	7	16	4	8
AT1G02450	NIMIN-1	NIMIN1 [Source:UniProtKB/TrEMBL;Acc:A0A178WC43]	-0.381053	1	2.70365	0.0913044	2.73798	0.109889	2.26312	0.0285017	2.96799	1	1.64236	1	3.76701	1	2.59631	0.241366	AT1G02450	0	3	5	1	4	1	0	3	3	8	12	17	4	0	1	6	12	16	3	4	3	11	13	24	0	0	0	3	1	0
AT5G52670	AT5G52670	Copper transport protein family [Source:UniProtKB/TrEMBL;Acc:Q9LTF0]	0.548197	0.927117	1.91617	0.000454528	1.6982	0.121158	1.86241	0.00330251	1.2644	0.488891	1.58169	0.148129	1.74391	0.0450793	0.953185	0.469603	AT5G52670	7	7	10	10	12	14	15	17	6	36	47	52	8	5	4	14	19	23	8	13	5	30	27	37	7	5	11	16	17	20
AT5G24530	DMR6	Protein DOWNY MILDEW RESISTANCE 6 [Source:UniProtKB/Swiss-Prot;Acc:Q9FLV0]	0.695833	7.52e-08	1.16041	1.56e-32	1.64857	2.43e-57	1.67174	2.52e-58	0.519381	0.00962346	1.5827	6.62e-45	2.00774	2.02e-53	1.73696	1.19e-41	AT5G24530	305	501	477	771	741	631	529	526	618	1140	1185	1159	271	372	371	1227	1081	918	356	280	280	832	1018	1024	310	219	341	379	411	408
AT1G15630	AT1G15630	Transmembrane protein [Source:UniProtKB/TrEMBL;Acc:Q5BQ07]	-1.06446	0.666019	1.4493	0.391066	1.89213	0.00527008	1.4089	0.0383646	0.195133	0.998414	-0.2349	0.998013	1.56711	0.0558165	1.21249	0.165084	AT1G15630	7	14	15	9	3	6	5	5	9	16	18	14	8	6	11	30	40	24	16	8	10	20	32	37	7	4	9	5	8	9
AT3G28510	AT3G28510	AAA-ATPase At3g28510 [Source:UniProtKB/Swiss-Prot;Acc:Q9LH84]	2.4427	1	-1.47813	0.999671	3.20305	0.0156645	5.55005	7.38e-08	0	1	1.8605	1	4.79204	1	4.90749	0.000790443	AT3G28510	1	1	0	1	9	1	1	3	5	2	1	0	0	2	3	16	8	22	1	0	2	42	52	44	0	0	0	0	0	0
AT3G22235	AT3G22235	Cysteine-rich TM module stress tolerance protein [Source:UniProtKB/TrEMBL;Acc:Q8W472]	1.45372	0.000602335	0.426676	0.999671	2.77539	3.27e-17	3.36013	1.74e-09	-0.384385	0.996584	0.852459	0.998013	2.5643	0.000710464	2.21326	4.18e-05	AT3G22235	25	29	25	51	90	79	52	142	113	45	208	134	13	14	34	134	174	112	65	35	20	255	467	491	4	4	10	5	5	3
AT2G14560	LURP1	Protein of unknown function (DUF567) [Source:TAIR;Acc:AT2G14560]	2.32385	0.102672	-0.61317	0.999671	2.95853	3.3e-31	3.05031	5.13e-13	-2.38484	1	2.52594	1	3.95144	1	4.52282	4.76e-06	AT2G14560	17	8	34	65	181	53	82	177	158	59	107	91	16	23	36	219	189	182	112	98	47	569	856	673	0	1	2	0	0	0
AT1G21240	WAK3	Wall-associated receptor kinase 3 [Source:UniProtKB/Swiss-Prot;Acc:Q9LMN8]	2.54667	0.0141763	-1.53133	0.6303	1.01097	0.311264	1.4044	1.34e-05	-0.776834	1	0.679841	1	0.484762	1	2.036	0.0353156	AT1G21240	4	4	4	8	47	15	5	15	20	6	4	3	14	8	22	33	27	30	30	32	45	109	82	87	0	7	1	1	2	2
AT3G56710	SIB1	SIB1 [Source:UniProtKB/TrEMBL;Acc:A0A178VMX5]	1.21656	0.000379571	0.789051	0.399663	1.43802	5.78e-06	1.27815	1.25e-09	-0.388282	0.985573	0.778503	0.572029	2.05707	0.00768748	0.729864	0.079127	AT3G56710	38	33	40	90	75	103	29	29	28	44	55	39	42	45	62	111	191	104	85	69	66	150	168	209	85	166	45	81	82	68
AT4G19750	AT4G19750	Glycosyl hydrolase family protein with chitinase insertion domain-containing protein [Source:UniProtKB/TrEMBL;Acc:F4JTY7]	-0.290225	1	0.799758	1	3.92873	0.00139303	4.80374	4.5e-07	0	1	-3.16774	1	6.66633	3.27e-05	5.26771	0.000144053	AT4G19750	1	3	1	0	3	1	1	2	0	1	2	2	2	1	1	40	15	9	3	0	1	28	39	43	0	0	0	0	0	0
AT3G44703	AT3G44703	Transmembrane protein [Source:UniProtKB/TrEMBL;Acc:A0A1I9LNI3]	0.947495	1	-1.54742	1	3.19681	0.0991378	4.30927	0.00899691	-2.30213	1	-0.918249	1	2.1858	1	4.89789	0.0279046	AT3G44703	2	1	0	1	1	4	0	5	1	1	1	0	1	1	1	11	6	11	1	1	0	10	18	11	1	0	2	0	0	0
AT3G60470	AT3G60470	Transmembrane protein, putative (DUF247) [Source:UniProtKB/TrEMBL;Acc:Q9M212]	0.190699	1	0.0857206	0.999671	2.49931	0.112841	3.28549	5.81e-05	0.137293	1	-2.82361	1	4.85973	1	5.13466	0.00482753	AT3G60470	2	2	3	1	3	4	0	2	5	1	2	4	1	3	2	9	16	9	2	2	4	23	25	29	1	0	2	0	3	0
AT5G41280	CRRSP57	Cysteine-rich repeat secretory protein 57 [Source:UniProtKB/Swiss-Prot;Acc:Q9FHD5]	-0.137965	0.995489	0.823094	0.769286	2.59782	8.84e-16	3.18656	2.12e-18	0.720252	0.953572	-0.113873	0.998013	3.17011	3.54e-13	2.2111	5.95e-08	AT5G41280	10	15	5	14	5	10	11	25	14	30	26	28	15	18	19	109	116	94	10	10	14	97	116	91	8	4	3	8	7	9
AT5G54610	BDA1	Ankyrin repeat-containing protein BDA1 [Source:UniProtKB/Swiss-Prot;Acc:Q8GYH5]	0.811396	0.543641	-0.182593	0.999671	2.16961	0.000605602	3.01607	5.87e-06	0.154232	0.998814	-0.93462	0.980716	3.04867	0.0054987	6.4436	0.000169361	AT5G54610	11	27	18	29	52	19	21	39	43	24	33	28	3	7	16	49	43	26	8	2	4	21	39	52	8	4	3	10	0	6
AT5G41290	CRRSP58	Cysteine-rich repeat secretory protein 58 [Source:UniProtKB/Swiss-Prot;Acc:Q9FHD4]	0.310172	0.986153	0.779066	0.999671	2.693	1.42e-11	2.95419	1.8e-13	-0.0167165	0.999346	-0.0985921	0.998013	3.30938	1.11e-08	2.17322	6.12e-05	AT5G41290	2	11	6	9	7	8	8	4	16	12	17	15	11	13	11	81	88	61	5	13	16	63	101	98	11	7	4	11	4	6
AT5G22555	AT5G22555	unknown protein; Ha. [Source:TAIR;Acc:AT5G22555]	-0.0194874	1	0.945233	0.999671	3.0819	8.65e-05	2.79299	0.000148315	0.855605	1	0.0258562	0.998013	3.90141	0.000140855	2.67538	0.000889783	AT5G22555	2	5	4	3	4	4	2	3	5	7	5	6	5	1	4	26	27	33	7	2	4	40	27	20	1	0	3	0	1	6
AT4G19760	AT4G19760	Glycosyl hydrolase family protein with chitinase insertion domain-containing protein [Source:UniProtKB/TrEMBL;Acc:F4JTY8]	-2.06817	1	-0.947923	1	1.80376	0.205272	2.68022	0.000292875	-1.72914	1	0.961356	1	3.52394	0.00117918	3.08562	9.25e-05	AT4G19760	2	0	0	0	0	0	0	1	3	0	0	2	6	1	5	16	12	15	5	3	5	32	31	18	1	0	1	0	0	0
AT2G45550	CYP76C4	Cytochrome P450 76C4 [Source:UniProtKB/Swiss-Prot;Acc:O64635]	-0.646217	1	0.474514	0.999671	1.48714	0.665514	2.62531	0.00778396	-2.98251	1	0.718467	1	1.07544	1	1.08782	0.561417	AT2G45550	7	2	3	1	3	4	1	2	4	2	4	3	3	2	3	10	6	7	2	1	6	22	19	13	1	2	6	0	1	0
AT2G13810	ALD1	EDTS5 [Source:UniProtKB/TrEMBL;Acc:A0A178VQ02]	-0.661612	1	0.863722	0.999671	2.5011	0.186717	2.31739	0.0158779	-2.05364	1	-0.770934	1	1.67369	1	6.63141	1.69e-05	AT2G13810	7	3	5	3	3	4	3	3	1	6	3	3	1	3	1	14	9	6	2	5	4	15	12	28	4	7	1	1	0	2
AT2G28850	CYP710A3	Cytochrome P450 710A3 [Source:UniProtKB/Swiss-Prot;Acc:Q9ZV29]	0.0084991	1	-0.367067	0.999671	2.36491	0.00384223	2.12992	0.0209217	1.68458	1	1.12822	0.945215	0.565404	0.431701	-0.617065	0.52259	AT2G28850	1	1	1	0	2	1	2	0	5	3	0	2	9	6	1	39	31	16	3	6	5	32	12	16	1	0	3	4	3	5
AT3G12220	SCPL16	Serine carboxypeptidase-like 16 [Source:UniProtKB/Swiss-Prot;Acc:Q9C7D4]	0.0813861	0.99561	0.165039	0.999671	1.05155	0.0339434	2.0426	1.56e-07	-0.148927	0.998414	-0.471971	0.998013	1.14883	0.0986912	1.97626	0.000546331	AT3G12220	17	31	14	31	17	21	28	8	42	33	21	26	20	34	26	51	60	56	31	13	14	54	87	94	15	10	17	5	13	19
AT1G78340	GSTU22	Glutathione S-transferase U22 [Source:UniProtKB/Swiss-Prot;Acc:Q8GYM1]	0.279981	0.959857	0.105342	0.999671	1.9514	4.21e-17	1.98428	4.14e-16	-0.61836	0.698201	0.440962	0.925344	1.61535	6.63e-11	1.66128	1.21e-09	AT1G78340	23	28	28	56	24	23	46	46	51	56	40	48	52	81	41	273	235	179	56	45	45	211	131	227	52	94	47	49	44	32
AT2G30660	AT2G30660	Probable 3-hydroxyisobutyryl-CoA hydrolase 3 [Source:UniProtKB/Swiss-Prot;Acc:Q6NMB0]	-0.300818	0.984202	0.309032	0.999671	1.95398	5.27e-05	1.97763	8.87e-09	-0.463888	0.959114	-0.00876181	0.998817	1.81382	0.000126596	1.67	1.61e-05	AT2G30660	7	10	11	11	11	2	5	12	15	14	14	9	21	11	9	53	62	48	21	20	18	76	71	82	22	11	17	8	13	14
AT4G11655	AT4G11655	CASP-like protein [Source:UniProtKB/TrEMBL;Acc:A0A178USV5]	0.398062	0.974448	-0.528187	0.999671	1.42916	0.495969	1.89419	0.0306721	0.77069	0.96316	-0.786187	1	2.13046	1	2.41394	0.0224747	AT4G11655	7	6	9	16	5	10	14	6	5	7	5	4	4	4	5	7	12	16	7	3	6	18	24	16	6	3	2	9	4	5
AT5G03350	LLP	Lectin-like protein [Source:UniProtKB/Swiss-Prot;Acc:Q9LZF5]	0.939372	0.616039	0.160562	0.999671	2.10629	8.84e-08	1.84155	0.000780498	-0.216353	0.99235	-0.691198	0.804464	2.13628	2.18e-06	1.87115	0.000354238	AT5G03350	131	124	290	211	394	430	383	501	484	308	637	478	72	78	138	423	523	302	240	201	104	403	801	733	25	25	27	24	23	17
AT4G04710	CPK22	calcium-dependent protein kinase 22 [Source:TAIR;Acc:AT4G04710]	-0.887225	0.892094	0.000908464	0.999933	1.73936	0.00714695	1.83252	0.000902993	0.529017	0.982074	0.0474558	0.998013	2.10392	0.00116536	1.66808	0.00593954	AT4G04710	12	8	3	2	8	3	7	11	5	5	6	11	17	5	10	40	31	39	14	6	15	26	45	52	5	4	7	10	5	7
AT2G02250	PP2B2	Putative F-box protein PP2-B2 [Source:UniProtKB/Swiss-Prot;Acc:Q9ZVR5]	-0.0545901	1	-0.393641	0.999671	3.2369	0.0293826	1.82058	0.156843	-2.67658	1	-0.560159	1	1.95416	1	2.30448	0.0635039	AT2G02250	0	2	3	3	0	2	8	3	2	2	5	2	2	1	1	8	15	15	7	0	6	23	8	13	5	2	0	0	1	0
AT2G30670	AT2G30670	Tropinone reductase homolog At2g30670 [Source:UniProtKB/Swiss-Prot;Acc:O49332]	0.224797	0.916624	-0.0753785	0.999671	1.19293	2.81e-08	1.76425	1.28e-18	0.272994	0.923933	-0.131826	0.998013	1.07067	4.21e-05	0.857517	5.34e-05	AT2G30670	74	77	61	111	62	89	74	65	66	70	51	61	87	75	75	180	185	186	75	64	58	176	222	264	77	55	80	90	58	99
AT2G41090	CML10	Calmodulin-like protein 10 [Source:UniProtKB/Swiss-Prot;Acc:P30187]	0.106067	0.97825	0.181312	0.577509	1.07717	1.8e-61	1.6514	6.37e-128	-0.135894	0.886125	0.0132963	0.998013	0.342598	0.0100984	1.2271	4.28e-10	AT2G41090	1172	1397	1411	1333	1721	1340	2215	2300	2720	2368	2565	2728	1898	2111	2153	4389	4390	4386	1413	1442	1452	4054	4707	4594	1296	1260	1549	1345	1064	1198
AT1G50090	BCAT7	Putative branched-chain-amino-acid aminotransferase 7 [Source:UniProtKB/Swiss-Prot;Acc:Q9LPM8]	-0.202202	0.983016	0.418104	0.999671	1.30077	0.00128229	1.61852	3.15e-05	-0.34983	0.97077	0.176522	0.998013	1.22747	0.00102461	1.38335	0.0047317	AT1G50090	14	31	19	25	18	15	42	24	33	42	35	46	39	29	20	73	81	68	20	18	24	49	70	69	25	20	42	19	12	35
AT4G14400	ACD6	Protein ACCELERATED CELL DEATH 6 [Source:UniProtKB/Swiss-Prot;Acc:Q8LPS2]	0.203432	0.824469	-0.283307	0.999671	2.08526	9.57e-10	1.5967	7.59e-14	-0.416847	0.841991	0.174417	0.998013	1.42762	6.8e-10	1.3963	1.49e-14	AT4G14400	145	138	180	209	196	153	228	236	221	100	239	183	96	204	221	729	794	681	511	570	403	1295	1648	1501	71	58	95	74	46	39
AT2G15490	UGT73B4	UDP-glycosyltransferase 73B4 [Source:UniProtKB/Swiss-Prot;Acc:Q7Y232]	0.369731	0.91244	0.721364	0.0163265	1.15831	0.0413223	1.54827	0.000214836	-0.84324	0.902708	0.870942	0.019333	2.72	1.43e-37	1.53648	0.0354861	AT2G15490	139	126	238	292	138	252	98	94	93	183	120	137	143	114	208	355	463	234	235	215	111	432	591	602	243	487	122	113	250	126
AT4G08040	ACS11	1-aminocyclopropane-1-carboxylate synthase 11 [Source:UniProtKB/Swiss-Prot;Acc:Q9S9U6]	0.0174911	0.998459	0.951679	1.69e-05	1.52918	0.000540003	1.53492	0.000671285	-0.568227	0.96408	0.320699	0.998013	0.992205	0.0122207	1.21115	0.000860915	AT4G08040	61	64	60	67	57	71	103	88	95	199	145	173	16	22	21	65	67	41	16	26	13	53	50	55	136	223	50	100	61	124
AT1G21250	WAK1	Wall-associated receptor kinase 1 [Source:UniProtKB/Swiss-Prot;Acc:Q39191]	0.692447	1.18e-09	0.123355	0.999671	1.80316	5.25e-162	1.49766	1.81e-11	-0.0899608	0.984875	0.0631799	0.998013	1.67896	2.02e-53	2.00921	7.56e-97	AT1G21250	451	508	545	873	903	747	635	809	831	676	790	862	741	829	899	3135	2746	2860	1089	1095	1625	3503	3425	3667	364	322	301	292	288	325
AT1G24147	AT1G24147	Transmembrane protein [Source:UniProtKB/TrEMBL;Acc:Q1G3U1]	0.613077	0.411889	-0.495616	0.809457	1.14458	0.0198503	1.46012	1.63e-05	0.177419	0.998414	0.593075	0.945215	1.3654	0.0425738	1.43183	0.00205551	AT1G24147	30	40	49	63	81	44	58	78	106	61	54	45	21	21	40	62	74	47	44	26	26	64	98	98	16	52	11	42	16	34
AT1G29020	AT1G29020	Calcium-binding EF-hand family protein [Source:TAIR;Acc:AT1G29020]	-0.872047	0.164931	0.568635	0.636222	1.21689	3.88e-07	1.38434	1.68e-09	-0.482193	0.811172	-0.0868605	0.998013	1.25713	8.06e-07	0.826908	0.00803081	AT1G29020	57	40	44	26	29	26	48	61	39	67	56	85	64	62	74	195	159	121	49	60	73	141	156	173	40	69	59	37	34	48
AT5G44568	PROSCOOP4	Transmembrane protein [Source:UniProtKB/TrEMBL;Acc:Q570K8]	0.270493	0.748894	-0.160329	0.999671	1.34407	8.48e-12	1.25077	9.67e-13	-0.00587442	0.999346	0.180615	0.998013	0.719973	0.00182745	0.966224	2.26e-05	AT5G44568	113	172	127	159	203	149	137	218	229	168	154	170	101	156	129	456	299	247	190	141	128	280	425	370	79	58	94	63	72	87
AT5G52760	HIPP14	Heavy metal-associated isoprenylated plant protein 14 [Source:UniProtKB/Swiss-Prot;Acc:Q9LTE1]	0.603004	0.819872	0.0450152	0.999671	1.40233	0.00168115	1.2408	0.000192213	-0.808368	0.888898	0.417312	0.945215	2.01539	6.82e-08	0.179861	0.845619	AT5G52760	11	20	23	12	35	34	24	24	53	29	28	40	15	28	27	68	76	43	33	38	34	89	82	73	138	147	38	78	45	62
AT5G56080	NAS2	NAS2 [Source:UniProtKB/TrEMBL;Acc:A0A178ULG9]	0.353835	0.787459	0.0990251	0.999671	1.13101	0.000189523	1.18729	6.39e-06	-0.381836	0.916922	0.0751252	0.998013	1.27931	0.000432773	1.0076	0.00380219	AT5G56080	45	54	69	91	49	84	62	64	49	60	54	62	47	50	59	160	100	90	70	69	42	115	137	156	37	36	49	34	30	26
AT4G14390	AT4G14390	Ankyrin repeat family protein [Source:UniProtKB/TrEMBL;Acc:F4JVF4]	-0.449921	0.85814	0.312918	0.999671	1.33453	0.0027149	1.17133	0.00610924	-0.234504	0.993024	0.250545	0.998013	1.06383	0.0266468	0.797892	0.152531	AT4G14390	18	30	35	25	19	19	17	33	19	24	21	37	25	23	18	63	49	58	33	17	43	55	85	65	15	20	32	17	18	20
AT4G35180	LHT7	Lysine histidine transporter-like 7 [Source:UniProtKB/Swiss-Prot;Acc:Q84WE9]	0.594719	0.256814	0.770326	0.177276	1.61397	3.62e-10	1.16912	1.41e-08	-0.801199	0.544744	0.080808	0.998013	2.2968	1.13e-14	1.99231	1.7e-08	AT4G35180	52	47	77	99	71	106	43	38	49	84	66	56	67	86	76	229	330	151	94	112	92	199	262	200	47	84	33	27	38	30
AT5G11920	CWINV6	Beta-fructofuranosidase, insoluble isoenzyme CWINV6 [Source:UniProtKB/Swiss-Prot;Acc:Q8W4S6]	-0.0104902	0.998459	0.462978	0.365838	1.26918	1.67e-12	1.14109	9.72e-12	0.272552	0.911569	0.109883	0.998013	1.49302	1.68e-13	1.08792	4.76e-08	AT5G11920	117	111	104	103	123	116	153	115	102	169	164	141	111	120	101	332	229	257	129	114	154	275	253	336	65	69	74	81	69	95
AT1G13470	AT1G13470	Protein of unknown function (DUF1262) [Source:TAIR;Acc:AT1G13470]	0.478609	0.84738	0.229611	0.999671	1.92503	1.33e-06	1.13192	0.000103439	-1.9521	0.384653	1.26776	0.698125	1.74061	0.00574124	1.53836	0.00034924	AT1G13470	20	19	25	21	39	31	7	20	10	19	16	6	15	16	19	61	69	62	52	70	41	97	125	133	44	159	36	22	28	14
AT4G27850	AT4G27850	Glycine-rich protein family [Source:UniProtKB/TrEMBL;Acc:Q9STP1]	0.28059	0.99064	0.709675	0.999671	2.28865	0.021244	1.12392	0.436672	-0.227729	1	-0.173663	0.998013	1.03042	0.360901	0.867557	0.5764	AT4G27850	6	8	4	9	9	5	9	4	3	9	10	5	2	2	8	21	21	17	3	6	9	10	14	15	5	5	3	2	5	4
AT5G09720	MRS2-8	Putative inactive magnesium transporter MRS2-8 [Source:UniProtKB/Swiss-Prot;Acc:P0CZ22]	0.0121161	0.998635	-0.00743869	0.999671	1.56432	0.0459673	1.08102	0.243969	0.134579	0.998814	-0.525351	0.998013	2.13033	0.0153576	1.23938	0.108919	AT5G09720	12	11	18	22	10	12	9	10	11	12	7	9	8	7	13	30	35	19	13	13	8	15	35	21	4	4	9	1	11	6
AT1G73805	SARD1	Protein SAR DEFICIENT 1 [Source:UniProtKB/Swiss-Prot;Acc:Q9C9T2]	0.999078	2.74e-07	0.736161	0.0140883	1.54974	1.41e-13	1.04984	1.17e-11	0.292077	0.85519	0.336713	0.925222	1.3279	7.09e-10	1.25582	9.42e-13	AT1G73805	95	93	99	245	188	171	106	102	145	238	134	178	82	83	64	283	183	221	159	139	193	327	343	329	106	109	84	113	123	123
AT1G01560	MPK11	Mitogen-activated protein kinase 11 [Source:UniProtKB/Swiss-Prot;Acc:Q9LMM5]	0.528171	0.827855	-0.597402	0.989732	1.2187	0.0336036	1.04645	0.00633775	-1.58488	0.799807	0.609524	0.860019	2.13781	1.09e-07	0.467298	0.378889	AT1G01560	19	12	21	24	28	26	26	27	35	15	22	17	19	26	25	66	73	27	35	33	35	63	86	60	102	389	33	73	79	31
AT5G45070	PP2A8	Protein PHLOEM PROTEIN 2-LIKE A8 [Source:UniProtKB/Swiss-Prot;Acc:Q9FHE9]	-0.0975638	0.986686	0.97334	0.00196956	1.37374	4.34e-14	1.01955	1.37e-08	-0.132116	0.986348	0.517679	0.308875	0.898904	1.22e-05	0.808541	0.000297254	AT5G45070	84	76	67	82	64	77	58	52	54	101	82	119	104	104	103	348	230	247	120	97	118	229	214	224	99	85	140	96	88	100
AT1G67810	SUFE2	SufE-like protein 2, chloroplastic [Source:UniProtKB/Swiss-Prot;Acc:Q9FXE3]	0.864589	0.041897	0.763924	0.497341	1.08238	1.39e-05	1.00244	1.44e-12	-0.131604	0.998414	0.602918	0.846908	1.95682	2.06e-07	2.08963	1.4e-20	AT1G67810	44	36	48	103	55	88	29	23	52	68	33	64	75	63	61	151	148	131	184	174	185	354	369	347	33	71	24	33	44	42
AT1G32970	SBT3.2	Subtilisin-like protease SBT3.2 [Source:UniProtKB/Swiss-Prot;Acc:Q9MAP4]	2.78644	0.000549533	3.1616	0.000236645	0.179318	0.999236	1.18849	1	1.3875	0.666814	2.05745	0.352277	1.94691	1	-0.37529	1	AT1G32970	3	6	2	41	20	20	1	6	2	27	26	23	7	2	3	4	3	7	0	1	3	2	5	2	6	3	4	6	15	12
AT5G40980	AT5G40980	AT.I.24-6 protein, putative (DUF 3339) [Source:UniProtKB/TrEMBL;Acc:Q9FLN1]	-0.748532	1	6.92216	0.0304463	-4.37493	0.821888	4.41716	1	0.174728	1	-5.4678	0.0143068	0	1	0	1	AT5G40980	11	0	0	0	0	7	0	0	0	44	15	3	37	0	0	1	0	1	0	0	0	11	0	0	0	0	13	0	0	14
AT5G04120	IPSP	Metal-independent phosphoserine phosphatase [Source:UniProtKB/Swiss-Prot;Acc:F4KI56]	-0.728806	1	3.56495	0.0103445	-0.932678	0.975903	3.69675	1	3.04177	1	1.06898	0.998013	1.24651	1	2.35469	1	AT5G04120	2	7	7	5	1	4	1	3	0	19	11	15	4	7	0	3	3	0	0	0	0	3	2	2	0	1	1	6	5	5
AT1G01680	PUB54	U-box domain-containing protein 54 [Source:UniProtKB/Swiss-Prot;Acc:Q9LQ92]	0.204122	0.9924	1.00276	0.999671	-0.609381	0.985254	2.23989	0.0445728	-1.09678	0.698201	0.558337	0.998013	-0.315808	0.868041	1.42993	0.0400341	AT1G01680	3	9	7	5	13	4	1	3	15	19	9	7	8	1	10	8	0	5	4	2	4	11	26	9	13	38	9	10	7	12
AT3G11340	UGT76B1	UDP-glycosyltransferase 76B1 [Source:UniProtKB/Swiss-Prot;Acc:Q9C768]	0.298114	0.0541687	1.04549	7.66e-28	0.856919	2.28e-19	1.14299	1.34e-32	0.249714	0.590618	0.74764	1.37e-12	1.05184	5.37e-19	0.95571	5.43e-25	AT3G11340	510	553	564	872	571	663	746	658	611	1352	1124	1424	647	662	694	1376	1287	1034	738	767	646	1358	1689	1650	390	296	500	440	452	459
AT2G14610	PR1	Pathogenesis-related protein 1 [Source:UniProtKB/Swiss-Prot;Acc:P33154]	2.29601	0.00947226	0.642869	0.999671	0.254011	0.985254	2.10539	0.0670659	-0.898875	1	1.30843	1	1.02029	1	-1.96884	1	AT2G14610	22	23	7	65	123	76	48	146	122	131	218	114	43	10	53	42	50	37	45	63	38	59	380	190	3	1	0	2	0	0
AT3G45860	CRK4	Cysteine-rich receptor-like protein kinase 4 [Source:UniProtKB/Swiss-Prot;Acc:Q9LZU4]	2.01348	0.535048	0.666517	0.999671	-0.175617	0.999236	2.0872	0.044138	0.186666	0.998414	-0.438645	1	0.768715	1	0.675332	0.724389	AT3G45860	2	1	2	1	10	9	3	3	3	4	8	1	7	5	1	5	3	4	3	4	5	13	27	10	3	7	2	2	6	6
AT1G18830	SEC31A	Protein transport protein SEC31 homolog A [Source:UniProtKB/Swiss-Prot;Acc:F4ICD9]	-1.45639	1	-0.232952	0.999671	-0.942394	0.931946	2.76169	0.00775453	0.423124	0.991029	-0.384519	0.998013	-0.838188	1	0.752405	0.483326	AT1G18830	7	4	7	3	3	1	9	4	6	5	4	6	6	8	3	3	1	5	4	2	2	7	21	26	5	6	5	5	10	6
AT1G10155	ATPP2-A10	Phloem protein 2-A10 [Source:UniProtKB/TrEMBL;Acc:F4I2R3]	-0.446553	0.912116	0.183097	0.999671	0.62486	0.880886	2.33823	0.00252268	-0.323304	0.989969	-0.469672	0.998013	-0.953334	0.832418	-0.973159	0.376536	AT1G10155	16	45	31	33	7	30	51	17	27	52	25	22	13	24	5	25	15	26	9	7	0	22	26	32	12	10	23	10	17	7
AT1G31580	ECS1	Protein ECS1 [Source:UniProtKB/Swiss-Prot;Acc:Q39066]	0.29478	0.513196	0.0739591	0.999671	0.801508	3.1e-23	2.16803	1.04e-27	-0.0442393	0.997254	0.226655	0.597725	1.00633	5.93e-13	1.6715	2.46e-70	AT1G31580	1095	1446	1475	1625	1845	1582	1972	1982	2121	1797	2074	2099	995	1118	1111	2152	1949	1620	717	759	605	2358	3476	3454	807	721	935	595	696	1046
AT2G32160	AT2G32160	AT2G32160 protein [Source:UniProtKB/TrEMBL;Acc:B3H6T0]	-0.170299	0.967851	-0.187376	0.999671	-0.0885553	0.999236	1.74229	3.99e-06	-0.343429	0.895528	0.157004	0.998013	0.369583	0.593405	0.747292	0.191921	AT2G32160	65	64	75	58	81	49	62	77	84	48	79	55	43	78	60	64	49	59	16	20	23	64	60	71	58	60	62	39	42	58
AT5G51500	PME60	Probable pectinesterase/pectinesterase inhibitor 60 [Source:UniProtKB/Swiss-Prot;Acc:Q9FHN4]	-0.421645	0.96647	0.0402578	0.999671	0.624818	0.762211	1.68141	0.0054703	0.138565	0.998814	-0.294732	0.998013	1.09362	0.228086	1.391	0.1526	AT5G51500	7	12	13	11	10	4	13	18	18	22	16	9	12	18	25	36	32	18	21	7	7	29	36	45	3	4	11	4	7	8
AT5G42530	AT5G42530	Uncharacterized protein At5g42530; MDH9.23 [Source:UniProtKB/TrEMBL;Acc:Q8W483]	0.106308	0.961624	0.240154	0.0111309	0.720767	4.92e-17	1.46952	2.51e-12	-0.0215812	0.998414	0.070393	0.998013	0.690436	6.26e-14	1.69515	3.16e-113	AT5G42530	4922	5620	4973	5680	5873	5728	6712	6379	7010	7172	7399	7579	3701	4851	4922	9169	7177	6246	4088	4158	3136	8429	11856	10930	2358	1710	2718	2141	1851	2428
AT4G34210	ASK11	SKP1-like protein 11 [Source:UniProtKB/Swiss-Prot;Acc:O49484]	-0.701438	1	-0.328181	0.999671	0.990869	0.738777	1.43724	0.031781	-1.8911	0.498489	0.601789	0.998013	1.21604	0.346965	0.94182	0.368378	AT4G34210	3	6	6	0	5	4	10	7	3	7	3	5	8	14	1	20	12	15	15	11	8	29	38	23	5	10	16	4	2	2
AT1G17170	GSTU24	Glutathione S-transferase U24 [Source:UniProtKB/Swiss-Prot;Acc:Q9SHH6]	0.467214	0.598915	0.068844	0.999671	0.322976	0.915533	1.40627	2.87e-10	-0.633955	0.778792	0.169795	0.970849	1.59297	1.58e-22	1.50816	1.13e-05	AT1G17170	591	638	762	1296	595	1020	370	335	528	449	298	463	591	656	1017	943	1200	707	664	598	447	1234	1404	1857	534	757	378	351	404	321
AT2G37770	AKR4C9	NADPH-dependent aldo-keto reductase, chloroplastic [Source:UniProtKB/Swiss-Prot;Acc:Q0PGJ6]	0.244678	0.959857	0.173314	0.999671	-0.315615	0.924939	1.39604	2.54e-14	-0.108187	0.994783	0.00104372	0.999005	0.839501	0.00166796	1.24202	4.45e-05	AT2G37770	604	605	825	1268	495	817	301	258	290	274	273	348	464	451	765	468	566	329	193	146	148	280	446	545	100	87	139	69	121	102
AT3G46080	ZAT8	Zinc finger protein ZAT8 [Source:UniProtKB/Swiss-Prot;Acc:Q9LX85]	0.649566	0.220368	0.28622	0.999671	0.842964	0.518241	1.34336	0.00568024	-1.18904	0.702386	1.54975	0.00185047	1.94796	0.0126056	0.697994	0.218216	AT3G46080	45	54	64	74	76	111	27	31	42	40	34	40	15	18	42	45	70	20	24	18	18	33	67	50	198	328	65	85	90	92
AT4G24000	CSLG2	Glycosyltransferase (Fragment) [Source:UniProtKB/TrEMBL;Acc:W8Q6J0]	0.242496	0.983057	0.574421	0.999671	-0.809898	0.713568	1.33106	0.00910965	-2.59016	1	0.314094	1	1.20151	1	2.77581	0.00113716	AT4G24000	12	11	16	11	14	22	3	3	7	4	6	8	36	15	15	12	14	13	29	10	22	38	44	69	4	5	3	0	1	1
AT2G25510	AT2G25510	Expressed protein [Source:UniProtKB/TrEMBL;Acc:Q8S8H2]	0.0178763	0.998459	0.381595	9.03e-06	0.457964	0.0870484	1.32402	4.2e-09	-0.112705	0.887362	-0.0648355	0.998013	0.222948	0.0280997	1.17934	1.83e-58	AT2G25510	3405	4240	3273	3601	3896	3890	4470	4654	4776	5673	5461	5822	2873	3510	3164	5804	3885	3743	2170	2208	1858	3870	6209	5389	2277	1626	2522	1712	1752	2266
AT2G34390	NIP2-1	Aquaporin NIP2-1 [Source:UniProtKB/Swiss-Prot;Acc:Q8W037]	-0.11277	0.99393	0.424197	0.999671	-0.204839	0.994003	1.31015	0.0324474	0.901531	0.799807	-0.732176	0.89682	0.120363	0.939863	0.0226411	0.991859	AT2G34390	11	21	23	24	10	19	15	14	19	21	19	20	15	28	57	24	38	24	14	30	16	74	42	30	18	1	17	24	20	18
AT2G29350	SAG13	SAG13 [Source:UniProtKB/TrEMBL;Acc:A0A178VTS8]	0.354168	0.34533	0.324638	0.999671	0.466213	0.114353	1.28852	0.00908275	-0.062561	0.998414	-0.269929	0.998013	0.492315	0.163963	1.08031	0.0895655	AT2G29350	118	153	153	195	168	198	153	178	161	297	95	195	173	212	145	255	281	209	191	145	79	266	373	360	102	106	198	105	152	115
AT3G13950	AT3G13950	AT3G13950 protein [Source:UniProtKB/TrEMBL;Acc:B9DG91]	0.543683	0.700517	-0.145174	0.999671	0.798601	0.245084	1.2854	0.000606032	-0.859186	0.939327	0.498504	0.980405	2.03473	0.000136206	2.2092	0.001393	AT3G13950	26	19	30	38	41	35	16	28	41	28	21	23	22	39	29	63	60	36	26	25	29	66	59	67	33	122	21	43	31	27
AT5G13320	PBS3	Auxin-responsive GH3 family protein [Source:TAIR;Acc:AT5G13320]	0.952765	0.347268	-0.692142	0.950276	0.0612372	0.999236	1.27853	7e-07	-1.79142	0.586729	-0.217568	0.998013	0.940632	0.0691846	0.983609	0.000223317	AT5G13320	15	20	21	25	61	24	22	22	45	21	16	14	24	33	47	34	42	33	45	51	60	106	136	132	44	223	44	32	42	20
AT1G58643	AT1G58643	Inositol-pentakisphosphate 2-kinase [Source:UniProtKB/TrEMBL;Acc:Q93WB3]	0.0251318	0.998459	-0.750321	0.999671	0.565012	0.778877	1.26847	0.0244942	-0.399174	0.9885	-0.448191	0.998013	0.337062	0.835684	1.70548	0.0126939	AT1G58643	11	19	17	22	12	16	17	33	14	8	17	11	25	19	24	53	23	28	26	10	18	32	55	40	6	15	11	11	4	9
AT1G53540	HSP17.6C	17.6 kDa class I heat shock protein 3 [Source:UniProtKB/Swiss-Prot;Acc:P13853]	-0.120054	0.983269	0.392665	0.999671	-0.177097	0.988719	1.1982	0.00569777	-0.171793	0.978129	0.118777	0.998013	-0.0771023	0.948974	2.12453	0.137408	AT1G53540	61	68	47	64	52	54	120	125	117	219	79	153	58	73	33	50	52	46	41	22	45	42	99	104	78	106	118	69	104	89
AT5G12020	HSP17.6	17.6 kDa class II heat shock protein [Source:UniProtKB/Swiss-Prot;Acc:P29830]	-0.200291	0.88262	-0.115726	0.999671	0.138072	0.968832	1.18815	2.72e-06	-0.292233	0.656292	0.300584	0.327358	-0.314292	0.324042	1.21462	0.133218	AT5G12020	117	122	165	160	94	116	347	220	325	346	174	246	113	143	129	179	135	118	96	79	97	120	241	254	264	312	314	216	206	292
AT2G29500	HSP17.6B	17.6 kDa class I heat shock protein 2 [Source:UniProtKB/Swiss-Prot;Acc:Q9ZW31]	0.269707	0.157442	-0.169982	0.999671	0.369543	0.0389922	1.18119	0.00210704	-0.0320258	0.998414	0.0725035	0.998013	-0.0135519	0.992177	1.0193	0.0958149	AT2G29500	340	426	455	648	430	466	734	556	594	677	369	523	383	420	418	571	599	434	722	366	507	828	1283	1441	514	525	672	496	540	588
AT1G17180	GSTU25	Glutathione S-transferase U25 [Source:UniProtKB/Swiss-Prot;Acc:Q9SHH7]	-0.0852732	0.991536	0.460898	0.785395	0.900306	0.00266093	1.16915	2.3e-06	-0.816999	0.878781	0.313682	0.894201	1.57345	0.00975679	1.11754	0.25522	AT1G17180	52	68	61	81	52	47	92	50	76	120	65	94	92	99	52	164	156	144	116	70	60	155	162	228	137	311	103	116	133	68
AT1G09500	AT1G09500	At1g09500/F14J9_16 [Source:UniProtKB/TrEMBL;Acc:O80533]	0.55306	0.748894	-0.217238	0.999671	-0.0755564	0.999236	1.13203	2.14e-05	-0.443228	0.376944	0.0740658	0.998013	-0.191772	0.797921	0.800806	0.616038	AT1G09500	154	202	275	425	171	371	106	93	126	89	75	97	120	83	203	137	150	103	82	59	62	112	126	203	179	189	187	102	138	161
AT4G34131	UGT73B3	UDP-glycosyltransferase 73B3 [Source:UniProtKB/Swiss-Prot;Acc:Q8W491]	0.126124	0.886896	0.0786283	0.999671	0.844363	9.47e-10	1.10452	1.52e-28	-0.120701	0.975747	0.613526	0.00070483	1.3631	8.06e-17	1.17147	1.99e-19	AT4G34131	400	408	459	634	368	460	368	327	471	374	329	447	385	488	522	932	974	634	495	464	404	848	999	1047	246	258	228	191	240	229
AT5G27060	AtRLP53	receptor like protein 53 [Source:TAIR;Acc:AT5G27060]	-0.732093	0.684786	-0.77256	0.999671	0.271401	0.983	1.08693	0.0290518	0.39911	0.989969	-0.164273	0.998013	0.622162	0.728801	-0.18431	0.952074	AT5G27060	20	30	16	12	15	14	17	12	24	14	4	11	16	20	21	28	25	17	37	27	15	43	68	54	8	3	10	8	12	6
AT5G06860	PGIP1	PGIP1 [Source:UniProtKB/TrEMBL;Acc:A0A178UBN4]	0.198842	0.135849	0.0318019	0.999671	0.561184	3.68e-06	1.08426	2.22e-05	-0.0492827	0.996686	0.00849675	0.998013	0.735769	1.57e-11	1.32099	4.46e-10	AT5G06860	742	951	942	1283	985	899	1167	1089	1274	1178	894	1316	869	786	867	1319	1415	1059	1064	1011	709	1533	2104	2216	728	767	958	639	860	806
AT4G13310	CYP71A20	Cytochrome P450 71A20 [Source:UniProtKB/Swiss-Prot;Acc:Q9T0K2]	0.299028	0.826803	0.514775	0.582297	0.283243	0.943911	1.07548	0.00419217	0.13056	0.998414	0.367327	0.950291	0.294799	0.778339	0.219744	0.862264	AT4G13310	75	62	56	109	73	71	67	94	74	124	71	124	38	41	34	48	56	36	39	31	33	63	87	63	55	35	112	29	123	56
AT1G35230	AGP5	Classical arabinogalactan protein 5 [Source:UniProtKB/Swiss-Prot;Acc:Q8LCE4]	0.789629	0.522214	-0.406511	0.999671	0.883212	0.103367	1.07534	0.0125496	0.0173472	0.998814	0.560062	0.821886	0.792832	0.202765	0.591892	0.282683	AT1G35230	13	27	24	29	60	23	26	18	63	31	23	20	28	28	30	66	51	45	28	27	35	46	81	60	31	43	28	38	26	38
AT3G59140	ABCC10	ABC transporter C family member 10 [Source:UniProtKB/Swiss-Prot;Acc:Q9LYS2]	0.395908	0.842888	0.0452804	0.999671	0.12759	0.876584	1.06601	0.0114587	-0.097681	0.985727	0.0471376	0.998013	0.346021	0.0810084	0.478875	0.00329286	AT3G59140	493	484	671	1069	437	799	288	295	402	340	274	336	537	554	639	680	711	529	473	422	262	577	860	969	220	237	288	186	245	247
AT1G51420	ATSPP1	sucrose-phosphatase 1 [Source:TAIR;Acc:AT1G51420]	-0.102615	0.968466	0.222077	0.999671	0.757746	1.75e-05	1.04789	8.93e-17	-0.354425	0.598927	-0.133987	0.998013	0.996537	7.4e-08	1.34079	2.32e-24	AT1G51420	187	183	161	202	166	153	154	168	210	217	138	229	180	213	159	375	280	298	232	200	244	444	474	456	168	131	168	106	129	118
AT3G46230	HSP17.4A	17.4 kDa class I heat shock protein [Source:UniProtKB/Swiss-Prot;Acc:P19036]	0.274478	0.844489	0.390274	0.999671	-0.416878	0.590137	1.03877	0.00172642	0.0784588	0.996686	-0.136199	0.998013	-0.130428	0.935211	1.50952	0.0142171	AT3G46230	68	123	68	149	100	81	211	166	205	354	143	218	100	131	87	80	99	63	66	43	46	68	112	135	123	157	202	174	175	142
AT5G41300	CRRSP59	Cysteine-rich repeat secretory protein 59 [Source:UniProtKB/Swiss-Prot;Acc:Q9FHD3]	0.137512	0.991536	0.43661	0.999671	0.977374	0.161361	1.00466	0.0218848	0.351827	0.981268	-0.424469	0.998013	0.797113	0.268094	0.600925	0.366301	AT5G41300	15	11	19	20	17	15	21	14	22	18	39	13	11	24	37	52	40	50	29	26	29	47	64	55	13	12	16	16	11	24
AT1G61840	AT1G61840	Cysteine/Histidine-rich C1 domain family protein [Source:UniProtKB/TrEMBL;Acc:O80692]	-0.990052	0.167365	1.12852	0.000475899	1.01281	0.0760536	0.911045	0.156572	-0.524557	0.909775	0.371538	0.991407	0.790826	0.191341	0.106729	0.961799	AT1G61840	29	37	36	16	18	19	49	46	39	99	85	90	30	28	16	56	49	48	17	19	26	30	49	36	29	18	31	21	9	22
AT4G19690	IRT1	Fe(2+) transport protein 1 [Source:UniProtKB/Swiss-Prot;Acc:Q38856]	-3.75948	6.48e-13	1.51621	0.0698198	1.3471	0.838809	-1.25809	0.874056	-0.451378	0.770226	-0.680813	0.998013	-1.87849	0.00467199	-3.32513	0.0446809	AT4G19690	53	86	56	6	3	6	45	51	42	63	115	197	6	21	5	59	5	21	27	1	0	5	1	5	69	128	89	65	58	86
AT4G04540	CRK39	Putative cysteine-rich receptor-like protein kinase 39 [Source:UniProtKB/Swiss-Prot;Acc:Q9SYS7]	1.02725	0.838623	0.0853644	0.999671	2.05485	0.0106655	0.949341	0.651525	-1.38136	0.851414	0.988528	0.970849	1.74599	0.0302563	0.874249	0.327915	AT4G04540	2	4	6	3	8	13	5	5	3	6	3	4	10	3	7	25	42	18	18	35	12	14	68	45	39	89	7	9	27	19
AT2G46400	WRKY46	Probable WRKY transcription factor 46 [Source:UniProtKB/Swiss-Prot;Acc:Q9SKD9]	1.05909	0.0010066	0.580497	0.317465	1.03812	0.00948171	0.606722	0.131548	0.591499	0.391587	0.790659	0.0315568	1.34743	2.34e-05	0.122186	0.925077	AT2G46400	37	51	79	109	122	124	63	60	102	116	84	114	28	54	70	95	136	81	61	80	69	86	138	92	62	81	58	97	101	100
AT1G35210	AT1G35210	Uncharacterized protein T32G9.25 [Source:UniProtKB/TrEMBL;Acc:Q9C6F2]	1.29582	0.0011495	0.627353	0.999671	1.14447	0.217772	-0.224827	0.922805	0.169532	0.994043	0.736671	0.808867	0.917112	0.237031	0.222161	0.907164	AT1G35210	21	26	26	72	53	62	6	11	15	15	18	13	8	12	17	24	30	28	19	17	20	16	18	13	38	55	35	37	42	65
AT5G38200	AT5G38200	Class I glutamine amidotransferase-like superfamily protein [Source:UniProtKB/TrEMBL;Acc:F4KA45]	-0.0264542	0.997291	0.444154	0.417035	1.11797	1.75e-08	0.812943	1.2e-05	0.0185219	0.998814	0.399174	0.470041	1.52217	2.54e-12	1.1323	1.1e-14	AT5G38200	103	146	173	146	145	136	112	129	114	128	146	180	73	93	109	218	185	201	195	157	140	241	255	359	202	233	150	194	185	207
AT2G24850	TAT3	Probable aminotransferase TAT3 [Source:UniProtKB/Swiss-Prot;Acc:Q9SK47]	0.791465	0.645508	0.95609	2.53e-05	1.60135	2.5e-05	0.773858	0.637958	0.489457	0.810522	0.920613	0.0688786	1.08965	0.221905	1.59458	0.017971	AT2G24850	150	105	252	227	395	270	134	165	239	404	276	295	175	164	155	424	694	402	553	952	265	621	1401	1026	62	49	33	41	92	66
AT1G72910	AT1G72910	Similar to part of disease resistance protein [Source:UniProtKB/TrEMBL;Acc:Q9SSN5]	0.267153	0.838869	0.1459	0.999671	1.61594	8.6e-15	0.72001	0.000161159	0.0206828	0.998814	0.556287	0.333295	0.998107	0.000200991	1.06368	4.96e-07	AT1G72910	96	76	108	106	116	127	60	53	76	67	68	59	67	58	69	192	213	198	133	141	134	188	228	249	123	125	110	116	115	124
AT3G44860	FAMT	Farnesoic acid carboxyl-O-methyltransferase [Source:UniProtKB/Swiss-Prot;Acc:Q9FYC4]	0.923912	0.39602	0.837416	0.00194533	1.0906	0.0722043	0.678405	0.717554	-0.167182	0.996686	0.336918	0.998013	0.367537	0.7262	0.808491	0.494289	AT3G44860	201	111	183	245	392	335	106	119	176	276	161	235	129	143	108	236	392	193	482	594	265	339	1181	618	454	281	233	165	382	299
AT4G21380	SD18	Receptor-like serine/threonine-protein kinase SD1-8 [Source:UniProtKB/Swiss-Prot;Acc:O81905]	0.438831	0.223216	0.0725632	0.999671	1.10412	2.13e-13	0.631787	1.16e-05	0.0400853	0.998814	0.421093	0.931065	1.12224	4.19e-07	1.21753	2.16e-13	AT4G21380	90	99	107	175	132	115	45	60	78	71	44	66	165	184	147	404	358	325	242	270	258	390	376	412	70	65	53	60	64	65
AT5G48175	AT5G48175	At5g48175 [Source:UniProtKB/TrEMBL;Acc:Q8L9E4]	0.182244	0.983871	-0.148023	0.999671	1.40118	0.00403382	0.630335	0.255965	-0.369795	0.961344	0.635239	0.998013	1.25499	0.0348523	1.39821	0.00286366	AT5G48175	30	23	15	31	28	23	19	17	15	15	14	14	16	19	19	54	52	39	43	26	40	50	49	67	26	23	24	14	23	18
AT1G35710	AT1G35710	Probable leucine-rich repeat receptor-like protein kinase At1g35710 [Source:UniProtKB/Swiss-Prot;Acc:Q9LP24]	0.309533	0.447495	-0.101678	0.999671	1.09472	6.36e-12	0.606064	7.1e-06	-0.490785	0.584673	0.000216884	0.9997	0.915636	7.06e-07	0.975452	0.0072415	AT1G35710	181	161	247	290	255	219	210	170	219	154	169	197	169	257	198	547	362	446	400	322	471	605	565	613	170	266	136	124	149	135
AT3G53150	UGT73D1	UDP-glucosyl transferase 73D1 [Source:TAIR;Acc:AT3G53150]	0.343552	0.85814	0.696239	0.310908	1.02551	0.0131175	0.601196	0.282948	0.201262	0.995675	0.76781	0.591275	1.87702	6.63e-05	1.18343	0.0216429	AT3G53150	35	38	34	58	49	36	45	35	40	58	60	63	30	41	35	90	78	52	44	30	44	62	44	70	15	20	26	20	26	22
AT1G66090	AT1G66090	Disease resistance protein (TIR-NBS class) [Source:UniProtKB/TrEMBL;Acc:Q9C515]	-0.314519	0.820486	0.217116	0.999671	1.01443	0.0297743	0.592818	0.562256	-1.58165	0.694653	0.220149	0.990917	1.9951	0.000788229	0.999932	0.253702	AT1G66090	57	102	77	58	69	67	69	69	107	90	66	111	66	38	51	102	156	63	90	106	91	86	216	127	501	1395	140	232	223	266
AT5G22608	AT5G22608	unknown protein; FUNCTIONS IN: molecular_function unknown; INVOLVED IN: biological_process unknown; LOCATED IN: chloroplast; BEST Arabidopsis thaliana protein match is: unknown protein (TAIR:AT2G05185.1); Ha. [Source:TAIR;Acc:AT5G22608]	-0.21259	0.9724	0.0737902	0.999671	1.25726	0.0470396	0.504085	0.614151	-0.324774	0.968903	0.32833	0.998013	0.618921	0.437167	-0.0585276	0.976782	AT5G22608	31	48	25	38	26	30	17	29	24	32	14	24	12	17	16	39	39	31	22	26	21	33	24	40	33	44	23	26	31	22
AT1G78410	VQ10	VQ motif-containing protein 10 [Source:UniProtKB/Swiss-Prot;Acc:Q8VYI5]	0.810315	0.326442	0.212738	0.999671	1.00068	0.0340413	0.493123	0.399491	-0.494588	0.973606	0.481692	0.894571	1.6613	3.13e-05	0.439516	0.54698	AT1G78410	16	24	22	36	41	35	16	20	25	15	25	26	36	41	31	74	98	48	41	61	52	50	82	84	116	131	29	61	67	71
AT4G23230	CRK15	Cysteine-rich receptor-like protein kinase 15 [Source:UniProtKB/Swiss-Prot;Acc:Q8W4G6]	-0.261278	0.963034	0.044232	0.999671	1.3358	0.00025096	0.450919	0.448226	-0.0919927	0.998814	-0.323045	0.998013	1.06068	0.245426	0.815703	0.432742	AT4G23230	27	30	28	26	27	21	13	20	23	21	18	15	26	43	25	78	88	74	47	42	61	77	62	62	6	7	5	1	7	9
AT2G04495	AT2G04495	At2g04495 [Source:UniProtKB/TrEMBL;Acc:Q6NLT2]	0.196024	0.991536	-0.347252	0.999671	1.32618	0.0234418	0.437703	0.616317	-0.387409	0.978129	0.797902	0.935986	1.60333	0.0365853	0.884597	0.277487	AT2G04495	8	11	17	11	22	9	15	13	16	11	13	8	13	19	14	42	38	37	34	31	58	65	34	65	18	14	22	18	15	6
AT5G60900	RLK1	receptor-like protein kinase 1 [Source:TAIR;Acc:AT5G60900]	0.542662	0.631014	0.0895815	0.999671	1.01638	0.0025206	0.407156	0.291416	-0.943376	0.468583	0.14504	0.998013	1.04134	0.00292868	0.79203	0.0655056	AT5G60900	33	35	23	44	50	44	27	18	33	29	22	26	31	48	57	104	88	86	91	78	94	122	99	122	40	45	24	18	22	16
AT1G15520	ABCG40	ABC transporter G family member 40 [Source:UniProtKB/Swiss-Prot;Acc:Q9M9E1]	0.271834	0.899578	0.159673	0.999671	1.09895	0.00811482	0.28473	0.898965	-0.841479	0.95738	0.721212	0.228217	2.04604	2.3e-11	0.730859	0.484598	AT1G15520	66	51	63	78	55	94	44	48	64	61	56	45	30	58	32	99	103	59	112	141	52	84	156	131	105	406	67	61	212	67
AT5G25250	FLOT1	Flotillin-like protein 1 [Source:UniProtKB/Swiss-Prot;Acc:Q501E6]	0.21283	0.647892	-0.0051448	0.999671	1.00416	8.08e-13	0.277113	0.0889241	-0.726164	0.836197	0.280942	0.575925	1.20192	7.5e-12	1.12438	3.59e-05	AT5G25250	192	242	229	292	273	235	281	263	332	324	203	291	229	217	195	455	430	425	481	389	502	552	522	559	537	944	340	352	370	402
AT3G24982	ATRLP40	NA	-1.33217	0.00118533	0.520155	0.963787	1.06668	0.229848	0.267008	0.834503	-0.93718	0.688038	0.598729	0.919875	-0.37459	0.801644	0.294715	0.768728	AT3G24982	63	66	62	40	27	14	32	34	49	50	29	77	41	14	14	43	72	35	52	28	36	35	34	69	24	45	30	11	34	6
AT1G65481	AT1G65481	unknown protein; FUNCTIONS IN: molecular_function unknown; INVOLVED IN: biological_process unknown; LOCATED IN: endomembrane system. [Source:TAIR;Acc:AT1G65481]	0.197678	0.981255	0.349866	0.999671	1.04859	0.0129775	0.241937	0.768938	-0.312388	0.976187	0.0895548	0.998013	0.989878	0.00730745	0.821215	0.00501736	AT1G65481	20	24	19	18	32	24	23	17	29	32	20	30	28	32	41	67	86	58	85	77	50	92	80	74	50	45	21	42	30	19
AT4G23280	CRK20	Putative cysteine-rich receptor-like protein kinase 20 [Source:UniProtKB/Swiss-Prot;Acc:O65479]	-0.456861	0.97825	-0.553019	0.999671	2.36637	0.00511496	0.212155	0.910885	-0.710804	0.945316	-0.284299	0.998013	1.19406	0.285754	1.18002	0.390848	AT4G23280	9	3	9	5	1	10	10	10	16	14	3	6	3	4	7	38	19	17	18	20	39	25	33	30	13	14	4	5	7	7
AT4G20000	AT4G20000	At4g20000 [Source:UniProtKB/TrEMBL;Acc:O49427]	0.684288	0.0380303	0.794783	0.235714	1.01893	2.52e-06	0.148805	0.822247	-0.128112	0.994734	0.761156	0.215841	1.23521	0.000505922	1.03203	0.00140306	AT4G20000	54	87	62	127	107	105	29	37	43	66	44	68	76	93	101	201	204	150	138	127	184	151	141	200	82	52	75	66	64	53
AT1G76640	CML39	Calcium-binding protein CML39 [Source:UniProtKB/Swiss-Prot;Acc:Q9SRE7]	2.694	7.87e-16	2.65162	2.09e-07	0.206158	0.999236	0.719791	0.69432	1.68219	0.0387802	1.34394	0.168059	0.564226	0.753451	0.156842	0.965355	AT1G76640	18	14	13	123	95	89	7	17	6	80	56	42	11	4	10	3	17	9	12	5	8	10	21	9	11	10	9	25	35	34
AT5G13220	JAZ10	jasmonate-zim-domain protein 10 [Source:TAIR;Acc:AT5G13220]	1.62339	1.44e-15	1.14897	9.26e-09	0.507506	0.299163	0.606193	0.0456551	1.19596	3.99e-06	0.951838	0.000546165	0.654188	0.134603	0.0756754	0.939419	AT5G13220	100	64	94	295	301	239	98	114	111	264	191	217	77	86	63	136	97	96	124	104	80	129	189	143	85	66	82	131	191	197
AT1G80840	WRKY40	Probable WRKY transcription factor 40 [Source:UniProtKB/Swiss-Prot;Acc:Q9SAH7]	1.82831	4.6e-40	1.06133	9.94e-06	0.95387	0.181665	0.546936	0.0131231	0.179357	0.996686	1.38954	3.29e-08	1.43087	0.00664197	0.719196	0.00755016	AT1G80840	119	131	132	528	413	474	77	65	105	148	167	163	85	125	135	222	314	137	188	158	137	188	259	249	338	393	145	315	328	357
AT2G32140	AT2G32140	Transmembrane receptor [Source:UniProtKB/TrEMBL;Acc:F4ISS7]	2.06053	1.92e-08	1.14923	0.379934	0.788813	0.660882	0.408672	0.703093	-0.963838	0.887606	-0.0521508	0.998013	1.97183	3.73e-06	0.360554	0.648085	AT2G32140	13	16	24	83	67	79	9	10	19	33	26	19	9	15	22	28	37	15	25	26	24	32	36	30	87	209	35	60	67	49
AT3G17690	CNGC19	Putative cyclic nucleotide-gated ion channel 19 [Source:UniProtKB/Swiss-Prot;Acc:Q9LDR2]	1.64539	7.58e-07	1.57963	1.03e-08	0.351114	0.930163	0.394992	0.704874	0.0666069	0.998414	1.21806	0.0434655	0.350644	0.752488	-0.0621003	0.96902	AT3G17690	26	22	29	98	88	67	37	36	48	128	94	116	32	20	38	41	48	28	49	32	19	36	50	43	46	65	27	39	56	50
AT4G15150	AT4G15150	Glycine-rich protein [Source:UniProtKB/TrEMBL;Acc:O23369]	1.60322	0.000129362	1.24858	0.00452961	0.205643	0.989221	0.175049	0.932039	0.923743	0.534753	0.424495	0.998013	0.276981	0.869101	0.129937	0.953004	AT4G15150	21	25	17	100	64	41	26	27	28	68	44	69	31	24	27	39	34	24	17	23	26	21	23	30	25	15	10	25	30	38
AT2G44840	ERF13	Ethylene-responsive transcription factor 13 [Source:UniProtKB/Swiss-Prot;Acc:Q8L9K1]	3.28978	1.88e-41	2.10881	2.01e-09	0.141788	0.998713	0.114058	0.941661	1.40138	0.00193744	0.833402	0.34635	1.20726	0.0592965	-0.290584	0.848911	AT2G44840	19	20	40	265	267	264	24	17	21	99	81	68	21	35	23	39	33	17	35	38	48	47	38	44	38	33	25	62	108	78
AT5G45110	NPR3	NPR3 [Source:UniProtKB/TrEMBL;Acc:A0A178UGU4]	0.954242	2.77e-22	1.16253	9.8e-32	0.969302	2.87e-20	0.902143	3e-14	0.542688	0.00628202	0.918752	1.79e-17	1.09017	2.42e-21	0.903947	3.3e-17	AT5G45110	375	450	493	953	853	845	487	368	484	905	936	941	301	348	353	699	672	619	427	354	369	573	791	755	457	452	398	538	670	659
AT5G42930	AT5G42930	Alpha/beta-Hydrolases superfamily protein [Source:UniProtKB/TrEMBL;Acc:F4K4J2]	0.9984	0.0324993	1.69916	6.32e-06	0.490049	0.915395	0.445698	0.720063	0.372667	0.969614	0.828189	0.613159	0.643032	0.679265	0.43707	0.74834	AT5G42930	24	41	24	75	64	47	21	29	22	83	54	84	24	10	15	26	25	20	18	21	19	28	22	28	22	10	30	16	38	22
AT1G15640	AT1G15640	T16N11.15 protein [Source:UniProtKB/TrEMBL;Acc:Q9M9D1]	0.158149	0.987434	1.46225	0.000901866	0.360631	0.913155	0.442294	0.578321	0.276524	0.984364	0.945069	0.319371	0.830256	0.192956	0.435966	0.622366	AT1G15640	15	31	28	38	19	29	22	21	28	49	75	57	31	23	38	41	42	37	37	30	32	48	41	43	39	15	19	27	27	31
AT5G09980	PEP4	Elicitor peptide 4 [Source:UniProtKB/Swiss-Prot;Acc:Q9FIA9]	0.525217	0.206079	1.22947	3.29e-09	-0.0767687	0.998713	0.357708	0.540524	0.255166	0.956809	0.257507	0.945215	0.414859	0.455756	0.120575	0.912191	AT5G09980	68	87	66	147	103	86	86	85	91	225	170	179	85	99	93	98	90	79	67	74	58	84	94	73	70	38	125	72	91	100
AT2G39380	ATEXO70H2	Exocyst subunit Exo70 family protein [Source:UniProtKB/TrEMBL;Acc:O80625]	-0.178541	0.987676	1.35115	0.000578982	0.387635	0.40804	0.261906	0.582758	-0.614305	0.185081	0.105348	0.998013	0.376575	0.195161	0.598208	0.0132836	AT2G39380	164	200	74	151	119	138	74	20	38	112	86	112	87	146	153	186	150	173	166	102	148	187	140	160	137	125	201	107	100	82
AT4G21830	MSRB7	Peptide methionine sulfoxide reductase B7 [Source:UniProtKB/Swiss-Prot;Acc:Q8VY86]	0.354734	0.0465906	1.13997	5.05e-20	0.257731	0.526617	0.25193	0.213186	0.340106	0.542635	0.615171	5.79e-06	0.488675	0.00696507	0.327149	0.218087	AT4G21830	549	716	489	970	746	647	607	607	482	1343	1042	1125	541	511	385	596	630	531	563	411	404	469	546	600	427	262	509	348	600	503
AT2G34350	AT2G34350	Nodulin-like / Major Facilitator Superfamily protein [Source:UniProtKB/TrEMBL;Acc:Q0WMV5]	0.0881367	0.993531	1.4467	0.00119368	0.543291	0.876776	0.198644	0.899616	0.270416	0.9885	0.359815	0.998013	-0.372361	0.788513	0.155079	0.947573	AT2G34350	49	62	20	73	41	36	31	28	21	91	40	75	40	17	13	55	31	22	30	33	27	32	35	35	22	15	40	11	45	33
AT2G20560	AT2G20560	At2g20560/T13C7.15 [Source:UniProtKB/TrEMBL;Acc:Q9SIL3]	-0.163317	0.874633	1.01016	1.43e-09	-0.0139078	0.999311	0.00736952	0.992526	-0.309254	0.442168	-0.29584	0.1958	0.0980969	0.819315	0.498808	0.460219	AT2G20560	193	239	199	208	214	165	291	270	311	682	373	597	265	334	333	299	305	328	315	266	293	261	283	322	347	352	359	260	293	279
AT1G06475	AT1G06475	Transmembrane protein [Source:UniProtKB/TrEMBL;Acc:Q6DSU2]	0	1	7.36935	2.92e-06	0	1	0	1	0	1	-1.21409	0.998013	-1.79954	1	0	1	AT1G06475	0	0	0	0	0	0	0	0	0	43	8	36	0	0	0	0	0	0	0	0	0	0	0	0	0	0	0	0	0	0
AT1G65890	AAE12	Probable acyl-activating enzyme 12, peroxisomal [Source:UniProtKB/Swiss-Prot;Acc:Q9SS00]	0.983334	0.745032	2.16396	0.029572	0.463175	0.987703	-1.25868	1	0.386309	0.995985	0.0675473	0.998013	0.859148	1	0.203568	0.966445	AT1G65890	10	9	1	14	20	8	2	6	6	16	20	23	9	2	5	10	7	6	3	8	6	4	2	1	3	4	8	2	10	7
AT4G34410	ERF109	Ethylene-responsive transcription factor ERF109 [Source:UniProtKB/Swiss-Prot;Acc:Q9SZ06]	2.11798	4.12e-05	0.923288	0.996937	-1.43412	0.8526	0.910233	1	1.77207	0.223036	-0.231453	0.998013	1.31378	0.426178	-0.00923788	0.99719	AT4G34410	12	8	10	41	45	49	8	8	7	8	23	9	2	2	12	4	1	1	3	5	1	2	8	7	11	2	7	9	25	32
AT5G25260	FLOT2	Flotillin-like protein 2 [Source:UniProtKB/Swiss-Prot;Acc:Q4V3D6]	1.33485	0.0658664	-0.660677	0.954673	0.996582	0.0382822	0.600028	0.167169	-1.58897	0.611149	0.0142899	0.998013	1.85976	0.000124182	1.72414	0.00245161	AT5G25260	13	16	12	27	53	26	19	35	64	28	17	25	38	34	30	84	82	43	64	42	84	106	92	83	60	182	29	32	26	37
AT5G26920	CBP60G	Calmodulin-binding protein 60 G [Source:UniProtKB/Swiss-Prot;Acc:F4K2R6]	1.06101	4.13e-06	-0.450811	0.641786	0.795938	0.00759934	0.580633	0.00308932	-0.697783	0.915336	0.27063	0.995188	1.15934	0.000131102	0.668229	0.0245221	AT5G26920	89	81	89	178	212	171	98	103	150	70	84	85	108	145	86	225	238	138	147	149	173	207	245	240	147	337	98	101	155	114
AT2G26020	PDF1.2B	PDF1.2b [Source:UniProtKB/TrEMBL;Acc:A0A178VQC3]	1.61659	2.62e-07	0.659211	0.549984	0.420731	0.8016	0.554562	0.661994	1.0968	0.0546611	-0.244807	0.998013	-0.0428909	0.981619	0.0208141	0.993807	AT2G26020	17	39	44	112	114	89	55	26	47	57	76	52	50	51	75	74	120	44	147	128	59	141	212	128	37	23	36	53	87	57
AT2G26010	PDF1.3	PDF1.3 [Source:UniProtKB/TrEMBL;Acc:A0A178VSS6]	1.32451	3.2e-05	0.488085	0.807888	-0.212503	0.995776	0.501868	0.800785	0.508668	0.606524	0.14487	0.998013	-0.840788	0.733232	-0.493038	0.758592	AT2G26010	174	282	192	525	661	476	306	269	382	517	416	307	704	330	398	379	584	316	586	488	187	609	753	376	964	431	687	820	952	1064
AT1G32640	MYC2	ZBF1 [Source:UniProtKB/TrEMBL;Acc:A0A178W7C3]	1.4198	3.48e-07	0.40198	0.999671	0.0356082	0.999236	0.487516	0.56984	0.72748	0.318956	0.197178	0.998013	0.683142	0.777174	-0.468645	0.786357	AT1G32640	496	594	356	1593	1195	1290	474	458	289	459	546	508	334	328	322	359	402	267	459	539	261	553	645	549	563	403	383	499	937	748
AT2G26530	AR781	AR781 [Source:UniProtKB/TrEMBL;Acc:A0A178VPT1]	1.03009	1.71e-18	0.295084	0.795985	0.644266	0.00153149	0.378194	0.188733	0.152069	0.923312	0.688335	0.00298172	1.21641	1.33e-10	0.402709	0.241992	AT2G26530	222	263	244	647	458	460	163	147	190	224	157	192	148	165	145	266	262	201	235	184	156	211	291	232	391	405	339	370	426	443
AT4G13395	DVL10	DVL10 [Source:UniProtKB/TrEMBL;Acc:Q6IM91]	1.00826	0.0128819	0.497565	0.999671	0.564599	0.607995	0.248161	0.787607	0.0374722	0.998814	0.402305	0.925281	0.671937	0.419308	1.06108	0.0184227	AT4G13395	33	39	39	73	63	94	27	8	26	23	26	30	26	39	27	49	47	42	65	57	46	49	61	88	46	56	48	59	32	60
AT2G18660	EGC2	EG45-like domain containing protein 2 [Source:UniProtKB/Swiss-Prot;Acc:Q9ZV52]	1.41365	0.00086607	-0.351375	0.999671	0.657543	0.9303	0.233104	0.821215	0.832295	0.480055	-0.248683	0.998013	-0.89729	0.0714146	0.637282	0.208486	AT2G18660	21	35	26	53	92	76	115	85	154	56	110	89	20	19	81	74	71	44	71	102	65	54	129	96	22	53	72	112	40	102
AT2G18210	AT2G18210	At2g18210 [Source:UniProtKB/TrEMBL;Acc:Q9ZPV4]	1.25353	1.26e-09	0.412281	0.991686	0.460541	0.614787	0.218302	0.835163	0.636778	0.239919	0.567034	0.613159	0.541204	0.342865	0.10489	0.933689	AT2G18210	65	76	73	225	166	146	41	60	56	57	80	58	46	56	42	77	68	57	61	42	59	77	50	57	67	51	82	103	87	109
AT2G25460	AT2G25460	CONTAINS InterPro DOMAIN/s: C2 calcium-dependent membrane targeting (InterPro:IPR000008); BEST Arabidopsis thaliana protein match is: unknown protein (TAIR:AT5G04860.1); Ha. [Source:TAIR;Acc:AT2G25460]	1.17146	1.19e-15	0.406111	0.602506	0.277841	0.899773	0.193278	0.825883	0.542521	0.318956	0.599778	0.326125	0.58198	0.226058	0.278666	0.672564	AT2G25460	133	154	163	408	364	288	108	94	88	127	112	120	51	71	53	73	74	68	70	55	71	75	72	73	126	145	97	144	204	182
AT5G64905	PEP3	Elicitor peptide 3 [Source:UniProtKB/Swiss-Prot;Acc:Q8LAX3]	1.4869	0.0129324	-0.0436869	0.999671	0.522905	0.930163	0.187477	0.934366	0.465528	0.951482	0.203097	0.998013	0.779816	0.609035	0.346491	0.869462	AT5G64905	17	16	7	49	32	38	16	9	12	15	12	6	12	16	11	19	30	8	20	17	19	12	29	22	18	16	10	18	16	26
AT5G44350	AT5G44350	Ethylene-regulated nuclear protein ERT2-like protein [Source:UniProtKB/TrEMBL;Acc:Q9FKV3]	1.21189	1.58e-05	-0.0915302	0.999671	-0.160969	0.991177	0.17691	0.874371	0.299183	0.944343	-0.184935	0.998013	0.357891	0.666917	0.29356	0.640082	AT5G44350	41	49	55	123	96	129	56	53	64	40	47	65	68	62	42	70	54	35	67	45	61	66	72	53	34	40	50	47	50	51
AT5G10760	AED1	Aspartyl protease AED1 [Source:UniProtKB/Swiss-Prot;Acc:Q9LEW3]	1.13806	0.486152	-0.578175	0.772832	0.798326	0.0059133	0.109646	0.936188	-0.598442	0.818619	-0.0350653	0.998013	1.26943	0.0144698	1.43591	5.52e-10	AT5G10760	48	79	92	95	274	109	48	93	154	68	55	62	62	93	94	180	153	107	328	210	419	347	340	320	83	42	31	49	19	31
AT4G29780	AT4G29780	Nuclease [Source:UniProtKB/TrEMBL;Acc:Q84J48]	1.13256	3.75e-22	0.270979	0.55156	0.0904214	0.988258	0.0297366	0.972881	0.168723	0.940085	0.476137	0.027901	0.548431	0.0252242	0.0792147	0.91372	AT4G29780	220	257	278	628	589	506	282	219	271	283	269	316	169	165	177	200	198	156	157	147	169	162	156	157	333	363	263	317	399	346
AT5G44420	PDF1.2A	Defensin-like protein 16 [Source:UniProtKB/Swiss-Prot;Acc:Q9FI23]	2.0478	7.89e-08	0.511991	0.999671	0.107249	0.999236	0.0188961	0.995492	1.06119	0.510489	0.445099	0.998013	-0.725863	0.858	-1.63523	0.232135	AT5G44420	78	151	101	383	545	448	252	124	251	312	320	178	269	140	261	267	373	104	576	390	118	303	468	301	302	82	152	400	251	406
AT4G22520	AT4G22520	Bifunctional inhibitor/lipid-transfer protein/seed storage 2S albumin superfamily protein [Source:UniProtKB/TrEMBL;Acc:Q9SUW7]	6.83159	1.79e-05	-3.13552	0.767324	0	1	0	1	1.90511	0.769329	-0.325861	0.998013	-2.58949	0.551309	-7.63459	0.000270318	AT4G22520	0	0	0	42	12	15	33	20	32	9	0	0	0	0	0	0	0	0	0	0	0	0	0	0	0	12	20	41	24	52
AT4G17490	ERF6	Ethylene-responsive transcription factor 6 [Source:UniProtKB/Swiss-Prot;Acc:Q8VZ91]	1.02986	1.23e-14	0.5113	0.0480061	0.592665	0.143711	-0.0815321	0.919095	0.42418	0.317761	0.602956	0.0011477	0.809542	0.00197661	0.213213	0.623785	AT4G17490	177	197	214	448	400	401	184	128	215	238	213	246	88	137	115	203	213	105	194	151	156	136	146	185	366	335	234	396	416	421
AT5G44430	PDF1.2C	PDF1.2c [Source:UniProtKB/TrEMBL;Acc:A0A178UR42]	2.36823	2.59e-10	0.747261	0.613388	-0.211462	0.998713	-0.105957	0.979978	1.21737	0.0624107	0.292342	0.998013	-0.73197	0.844141	-2.23295	0.184011	AT5G44430	16	25	17	79	142	84	46	26	54	56	99	36	80	46	98	71	96	31	170	99	26	67	124	76	70	19	32	99	53	117
AT1G60190	PUB19	U-box domain-containing protein 19 [Source:UniProtKB/Swiss-Prot;Acc:O80742]	1.36587	0.0261801	0.64982	0.999671	-0.630951	0.933984	-0.159239	0.962358	-0.179469	0.997254	0.869649	0.912542	0.543655	0.841697	-0.261761	0.954966	AT1G60190	15	29	7	53	36	48	15	8	20	27	20	15	18	12	7	12	10	3	11	8	8	5	7	12	14	28	15	13	12	26
AT3G14260	AT3G14260	Protein LURP-one-related 11 [Source:UniProtKB/Swiss-Prot;Acc:Q9LUM1]	1.80561	6.05e-11	0.0324054	0.999671	0.198558	0.991177	-0.337351	0.656675	0.952465	0.144834	-0.654108	0.950364	1.15593	0.0701726	0.32968	0.677113	AT3G14260	33	31	34	156	94	112	38	14	19	31	17	19	20	22	33	31	27	29	71	50	55	39	48	50	27	26	37	53	60	55
AT1G74930	ERF018	Ethylene-responsive transcription factor ERF018 [Source:UniProtKB/Swiss-Prot;Acc:Q9S7L5]	1.20035	0.00932591	0.189773	0.999671	-0.0667106	0.999311	-0.342099	0.896137	0.669499	0.881303	-0.135218	0.998013	-0.155686	0.948728	0.550187	0.76013	AT1G74930	21	22	26	72	40	55	9	3	12	11	8	6	11	12	5	17	6	5	25	6	15	11	15	9	13	24	6	25	20	24
AT2G14247	AT2G14247	Expressed protein [Source:UniProtKB/TrEMBL;Acc:Q8GWC0]	1.15493	0.773045	0.476348	0.999671	-2.18722	0.0253248	-0.511256	0.556606	0.171134	0.998414	-0.0720902	0.998013	-0.861352	0.480676	-1.05849	0.252644	AT2G14247	5	3	2	11	6	7	23	6	25	18	21	30	17	29	23	0	10	5	40	47	69	53	26	28	6	12	9	6	17	7
AT1G18970	GLP1	Germin-like protein subfamily T member 1 [Source:UniProtKB/Swiss-Prot;Acc:P92995]	0.0985236	0.97825	0.081315	0.999671	0.427918	0.156585	0.999333	5.82e-11	-0.0224717	0.998814	-0.240326	0.709296	0.369153	0.120126	1.08516	1.69e-09	AT1G18970	122	161	109	178	143	120	209	222	288	264	190	259	155	236	166	311	223	229	161	137	171	313	288	321	151	129	237	180	124	183
AT1G67148	AT1G67148	Putative uncharacterized protein [Source:UniProtKB/TrEMBL;Acc:Q0WR90]	-0.0149675	0.998459	-0.0560094	0.999671	0.155929	0.99024	0.993009	0.00809383	0.0105455	0.999346	-0.0075575	0.998013	0.725216	0.2232	1.02384	0.0299309	AT1G67148	31	57	45	57	34	46	51	60	59	52	41	61	46	56	38	59	52	48	37	43	40	58	72	108	33	30	43	44	31	27
AT5G24090	CHIB1	Acidic endochitinase [Source:UniProtKB/Swiss-Prot;Acc:P19172]	-0.181575	0.942694	0.0236202	0.999671	0.169292	0.950414	0.988541	8.75e-05	0.0556168	0.998414	0.193603	0.998013	0.471292	0.144012	0.879431	0.000538461	AT5G24090	101	92	88	112	83	68	103	131	138	131	95	130	114	123	94	141	129	110	81	57	112	146	175	166	89	55	128	84	90	95
AT1G64910	UGT79B10	UDP-glycosyltransferase 79B10 [Source:UniProtKB/Swiss-Prot;Acc:Q9XIQ5]	-0.393995	0.88262	0.154769	0.999671	0.381402	0.810546	0.987323	0.0165721	-0.086779	0.998414	-0.305554	0.998013	0.548575	0.386738	0.696735	0.265663	AT1G64910	38	42	23	28	23	31	32	27	30	33	33	26	65	46	37	69	66	63	35	28	29	53	56	71	19	13	25	22	13	16
AT4G13180	AT4G13180	AT4g13180/F17N18_70 [Source:UniProtKB/TrEMBL;Acc:Q9SVQ9]	0.322561	0.0150806	0.33915	0.00864632	0.62946	8.87e-11	0.967472	8.1e-31	-0.0292484	0.998414	0.48515	0.00342728	1.39007	2.03e-32	1.33039	2.09e-53	AT4G13180	740	824	1039	1422	960	1035	886	667	800	948	788	1043	944	983	1206	1791	1737	1394	909	748	734	1423	1440	1747	510	572	526	495	492	558
AT3G28740	CYP81D11	Cytochrome P450 81D11 [Source:UniProtKB/Swiss-Prot;Acc:Q9LHA1]	0.295299	0.805586	-0.439719	0.00200276	-0.360671	0.925752	0.944623	0.00209817	0.214735	0.947465	0.47061	0.449682	1.30364	4.12e-05	0.730934	0.0548413	AT3G28740	1616	1926	2271	3200	1644	2642	1269	883	1162	651	785	828	776	844	1477	965	964	513	972	767	660	1208	1327	2048	113	93	113	80	115	168
AT4G21650	SBT3.13	Subtilisin-like protease SBT3.13 [Source:UniProtKB/Swiss-Prot;Acc:Q8GUK4]	0.911612	0.00963191	-0.21373	0.999671	0.0842284	0.998713	0.938982	0.00143043	0.880478	0.156216	0.683812	0.510902	-0.269757	0.792385	-0.551257	0.478074	AT4G21650	46	51	47	86	106	88	55	58	100	45	67	58	57	70	74	67	68	80	58	67	45	103	109	110	31	60	45	83	81	83
AT2G17850	AT2G17850	Rhodanese/Cell cycle control phosphatase superfamily protein [Source:TAIR;Acc:AT2G17850]	-0.0809395	0.997291	-0.0740815	0.999671	-2.34743	0.0129113	0.938495	0.450356	1.85266	0.173725	-0.288049	0.998013	-0.886891	0.433243	-1.26383	0.0886723	AT2G17850	11	10	16	10	14	12	28	24	40	30	27	24	18	10	54	4	4	8	17	22	5	39	34	9	6	6	4	25	14	17
AT3G61280	AT3G61280	Glycosyltransferase [Source:UniProtKB/TrEMBL;Acc:Q5Q0C1]	0.150595	0.978494	-0.306932	0.999671	0.441598	0.70931	0.931901	0.00156177	0.141509	0.996705	0.401049	0.998013	0.596419	0.494942	1.06686	0.0257986	AT3G61280	40	56	32	46	56	45	53	53	62	44	38	45	41	43	42	74	52	49	63	52	59	113	121	91	22	28	28	28	26	30
AT5G39520	AT5G39520	Uncharacterized protein At5g39520 [Source:UniProtKB/TrEMBL;Acc:Q0WW43]	0.229916	0.963034	0.0117721	0.999671	0.147205	0.994003	0.917259	0.00612665	-0.74913	0.924232	-0.494692	0.998013	-0.518416	1	0.657992	0.786247	AT5G39520	29	36	61	50	66	36	34	35	36	43	18	39	44	56	48	59	35	72	50	39	55	78	106	83	10	10	13	4	10	5
AT1G66465	AT1G66465	Transmembrane protein [Source:UniProtKB/TrEMBL;Acc:A0A1P8ASK0]	0.916695	0.511925	0.462277	0.999671	0.930852	0.232907	0.916325	0.0230433	-0.52399	0.964249	0.256602	0.998013	0.69395	0.493985	1.09672	0.179899	AT1G66465	11	8	16	19	27	22	15	14	26	35	12	24	19	17	27	58	29	36	39	31	39	50	78	75	10	10	16	10	6	8
ATCG01100	NDHA	NAD(P)H-quinone oxidoreductase subunit 1, chloroplastic [Source:UniProtKB/Swiss-Prot;Acc:Q37165]	0.479391	0.103981	0.358832	0.999671	0.565156	0.337249	0.914283	0.000582511	0.728455	0.119636	0.239653	0.998013	0.886033	0.00587431	-0.185131	0.78563	ATCG01100	120	143	142	181	201	200	91	60	94	52	101	139	50	50	95	92	96	102	99	66	88	189	120	157	76	56	89	94	148	110
AT1G03400	AT1G03400	2-oxoglutarate (2OG) and Fe(II)-dependent oxygenase superfamily protein [Source:TAIR;Acc:AT1G03400]	0.0321604	0.995315	0.0227707	0.999671	0.523289	0.0239955	0.905914	6.72e-07	-0.253096	0.754442	-0.0468066	0.998013	0.475361	0.0633436	0.751573	0.000219378	AT1G03400	167	225	205	244	224	169	239	220	273	215	232	246	124	170	167	266	213	194	144	113	134	243	256	219	229	199	245	151	175	224
AT4G08555	AT4G08555	At4g08555 [Source:UniProtKB/TrEMBL;Acc:Q8GWL6]	0.165168	0.971149	-0.321854	0.999671	0.0426687	0.999311	0.886744	3.88e-07	-0.684497	0.9281	1.19191	3.1e-06	1.58119	0.057763	0.869829	0.370877	AT4G08555	409	479	549	731	353	610	231	112	238	118	177	127	188	245	470	298	468	163	163	135	125	216	263	293	429	675	150	258	256	288
AT3G23560	DTX19	Protein DETOXIFICATION 19 [Source:UniProtKB/Swiss-Prot;Acc:Q9LUH2]	0.148566	0.897036	0.100649	0.999671	0.296163	0.403933	0.873049	4.88e-09	-0.143254	0.965043	0.133304	0.998013	0.773108	0.000190622	0.825115	3.36e-06	AT3G23560	200	224	251	366	207	220	207	191	238	209	193	235	182	215	246	322	253	228	208	183	206	289	387	404	179	151	157	138	149	141
AT1G77450	NAC032	NAC032 [Source:UniProtKB/TrEMBL;Acc:A0A178WMH1]	0.203745	0.839984	0.134578	0.999671	0.583875	0.103136	0.870103	8.69e-06	-0.203767	0.952779	0.515607	0.251072	0.652981	0.0144981	0.946196	2.78e-05	AT1G77450	120	133	148	213	128	146	132	110	149	150	96	156	131	121	145	191	272	141	173	146	106	222	253	292	116	162	123	113	118	112
AT2G04170	AT2G04170	TRAF-like family protein [Source:UniProtKB/TrEMBL;Acc:Q6RF45]	-0.296562	0.162497	-0.101516	0.999671	0.833132	1.9e-11	0.869756	3.09e-13	-0.377242	0.332836	-0.36416	0.281364	1.03372	2.56e-13	0.887692	1.26e-09	AT2G04170	335	411	350	379	293	265	368	301	348	358	223	306	364	360	334	687	684	551	360	298	296	490	615	613	277	256	255	170	200	223
AT2G41380	AT2G41380	At2g41380 [Source:UniProtKB/TrEMBL;Acc:Q9ZVC3]	0.0923273	0.949347	0.0674629	0.999671	0.556246	0.00019505	0.8692	7e-16	-0.771556	0.65245	0.343108	0.943231	1.22549	2.35e-05	1.38714	9.33e-08	AT2G41380	392	599	618	792	539	468	434	432	470	471	373	468	464	482	677	900	866	655	584	405	560	910	850	1018	578	877	412	323	397	385
AT4G34135	UGT73B2	UDP-glucosyl transferase 73B2 [Source:UniProtKB/Swiss-Prot;Acc:Q94C57]	0.477396	0.444955	-0.0945702	0.999671	0.272378	0.949691	0.865212	1.15e-22	-0.350958	0.957731	0.647546	0.000141305	1.20635	0.00048372	1.27087	9.81e-18	AT4G34135	839	866	905	1598	845	1391	543	406	660	465	483	444	698	795	1199	1110	1383	782	1040	916	947	1442	1724	2066	435	617	290	329	393	335
AT3G49160	PKP4	Plastidial pyruvate kinase 4, chloroplastic [Source:UniProtKB/Swiss-Prot;Acc:Q9M3B6]	0.0783949	0.978206	0.00984824	0.999671	0.253829	0.832987	0.855213	0.000295685	0.0198499	0.998814	0.168447	0.955915	0.730581	0.000171398	0.695068	0.000935407	AT3G49160	208	272	253	280	225	296	359	265	342	258	354	286	91	167	161	148	188	164	84	83	77	151	130	154	324	383	326	307	314	413
AT3G20590	AT3G20590	Late embryogenesis abundant (LEA) hydroxyproline-rich glycoprotein family [Source:UniProtKB/TrEMBL;Acc:Q9LJT9]	0.246414	0.953001	0.20579	0.999671	0.744463	0.0376128	0.838069	0.0153672	-0.0894168	0.998414	-0.434444	0.938172	0.799603	0.0478791	0.549718	0.288205	AT3G20590	35	39	37	72	37	32	45	46	59	62	53	46	57	71	51	111	89	105	59	44	43	85	72	100	32	24	53	27	35	36
AT1G52770	AT1G52770	At1g52770 [Source:UniProtKB/TrEMBL;Acc:Q9C941]	0.40648	0.645508	-0.566503	0.644987	0.479911	0.560063	0.83438	6.9e-05	-0.0334722	0.998814	-0.0532624	0.998013	0.470953	0.548291	0.106698	0.914523	AT1G52770	51	48	62	101	64	61	111	53	70	42	49	55	36	53	58	73	67	67	117	121	94	164	201	221	47	39	65	44	46	52
AT4G15765	AT4G15765	FAD/NAD(P)-binding oxidoreductase family protein [Source:UniProtKB/TrEMBL;Acc:F4JK86]	0.0312829	0.99561	-0.0787306	0.999671	0.156379	0.963486	0.832366	0.00540561	0.222817	0.959595	0.503138	0.545534	0.716873	0.0550236	0.672601	0.0526859	AT4G15765	154	178	180	232	132	186	125	153	169	140	119	138	109	111	103	132	140	95	96	53	65	107	110	158	72	76	110	55	118	121
AT2G29490	GSTU1	Glutathione S-transferase U1 [Source:UniProtKB/Swiss-Prot;Acc:Q9ZW30]	0.412419	0.535662	0.0127335	0.999671	0.287615	0.915392	0.829848	1.43e-10	-0.619976	0.0547638	0.46071	0.0873961	1.41569	1.99e-21	1.21995	2.59e-13	AT2G29490	554	573	796	1120	634	932	421	324	486	391	329	437	478	492	760	754	857	524	597	485	393	720	890	978	256	304	253	134	189	200
AT1G49750	AT1G49750	AT1G49750 protein [Source:UniProtKB/TrEMBL;Acc:Q9FXA1]	-0.0897153	0.828569	0.160345	0.837497	0.562031	1.06e-13	0.828435	4.42e-23	-0.0181783	0.998414	0.198795	0.0986039	0.233381	0.00772779	0.377529	2.72e-06	AT1G49750	1277	1526	1402	1491	1330	1294	1411	1486	1482	1376	1445	1775	1267	1431	1372	2292	1833	1989	1334	1473	1441	2312	2628	2511	1487	1356	2087	1333	1706	1655
AT1G02850	BGLU11	Beta-glucosidase 11 [Source:UniProtKB/Swiss-Prot;Acc:B3H5Q1]	0.420047	0.000513631	0.00215984	0.999671	0.25787	0.884092	0.827389	6.85e-20	-0.233573	0.595765	-0.29722	0.0267295	0.691991	2.49e-08	1.30472	5.13e-09	AT1G02850	1063	1208	1454	2221	1347	1671	995	926	1063	889	910	990	1143	1212	1656	1652	1931	1265	1602	1428	1206	2172	2451	2805	533	563	572	404	465	520
AT3G04210	AT3G04210	At3g04210/T6K12_17 [Source:UniProtKB/TrEMBL;Acc:Q8H1N6]	0.165571	0.869687	0.0684904	0.999671	0.508442	0.0272353	0.802342	2.33e-05	0.153651	0.95738	0.088171	0.998013	0.529571	0.0213655	0.29299	0.268187	AT3G04210	187	235	206	233	235	259	295	226	329	277	282	267	293	235	301	400	480	321	246	266	167	335	445	391	221	252	186	236	232	254
AT4G15550	UGT75D1	UDP-glycosyltransferase 75D1 [Source:UniProtKB/Swiss-Prot;Acc:O23406]	0.22549	0.0159128	-0.137731	0.966981	0.359299	0.690585	0.799957	1.93e-18	0.0891922	0.929486	0.184622	0.597146	0.557152	4.97e-10	0.946908	1.75e-32	AT4G15550	1644	2020	1977	2667	1991	2227	1897	1370	1764	1262	1468	1508	1398	1570	2428	2398	2484	2084	1369	1400	1172	1949	2288	2561	1326	1159	1544	1197	1358	1605
AT1G76600	AT1G76600	Poly polymerase [Source:UniProtKB/TrEMBL;Acc:Q9C9J8]	0.711734	0.177167	0.0629747	0.999671	0.16299	0.998713	0.789622	0.00147654	-0.240484	0.996686	1.13346	1.55e-06	1.14089	0.276832	0.528722	0.253505	AT1G76600	172	250	249	487	237	423	172	108	141	149	135	123	180	176	263	202	356	140	125	100	77	137	173	206	336	409	115	273	247	212
AT1G05560	UGT1	UDP-glucosyltransferase 75B1 [Source:TAIR;Acc:AT1G05560]	0.414952	0.493403	-0.243744	0.265943	-0.216415	0.978907	0.789074	0.0028484	-0.150821	0.992524	0.219441	0.498737	0.708631	6.13e-09	0.605951	2.35e-07	AT1G05560	2001	2258	2695	4223	2171	3369	1491	1277	1667	1012	1222	1245	1677	1791	2916	1909	2357	1274	1742	1530	1166	1997	2525	3084	703	988	652	586	737	790
AT3G25190	AT3G25190	Vacuolar iron transporter homolog 2.1 [Source:UniProtKB/Swiss-Prot;Acc:Q9LSF6]	0.284858	0.238856	0.0474752	0.999671	0.962122	2.79e-11	0.786233	2.44e-08	0.00322116	0.999346	-0.0217841	0.998013	1.09155	0.023508	1.25777	6.36e-16	AT3G25190	305	319	315	522	369	320	292	276	304	247	288	306	222	214	210	482	450	353	355	288	262	539	434	562	302	228	260	246	212	312
AT5G05900	UGT76C3	UDP-glycosyltransferase 76C3 [Source:UniProtKB/Swiss-Prot;Acc:Q9FI96]	0.0416434	0.99561	0.265445	0.999671	0.82968	0.0145222	0.778893	0.0100898	-0.27793	0.956923	-0.410183	0.909206	1.20282	0.000404056	0.704718	0.0744125	AT5G05900	48	64	54	72	59	48	59	50	71	60	60	82	56	50	70	95	108	113	76	65	53	90	110	129	44	47	54	32	35	50
AT3G22910	ACA13	Putative calcium-transporting ATPase 13, plasma membrane-type [Source:UniProtKB/Swiss-Prot;Acc:Q9LIK7]	0.944141	0.0352813	-0.0833549	0.999671	0.0106	0.999311	0.769596	0.579963	-1.88264	0.522001	-0.0728137	0.998013	1.64783	5.09e-07	0.714019	0.30611	AT3G22910	32	38	44	64	98	63	72	63	132	105	58	71	61	36	59	59	63	39	42	62	59	63	156	55	245	848	112	76	106	171
AT4G33070	PDC1	Pyruvate decarboxylase 1 [Source:UniProtKB/Swiss-Prot;Acc:O82647]	-0.84878	1.58e-12	-0.00489627	0.999671	-1.05404	0.00121074	0.768049	0.572881	-0.0097691	0.999346	-0.172659	0.998013	0.0425531	0.976387	-0.312858	0.783393	AT4G33070	617	679	866	438	398	409	1041	736	802	939	609	855	828	1025	1366	510	636	413	523	847	413	1374	1061	541	728	1037	672	976	656	763
AT1G33110	DTX21	Protein DETOXIFICATION [Source:UniProtKB/TrEMBL;Acc:A0A178WPH4]	0.0684961	0.988502	-0.143137	0.999671	0.226723	0.913432	0.753253	1.72e-09	-0.356368	0.299199	0.243045	0.310143	0.605738	2.53e-07	0.534194	0.00237527	AT1G33110	847	884	1093	1314	775	1030	844	664	883	595	702	712	552	623	805	765	941	631	502	488	391	636	820	847	704	891	749	548	633	624
AT3G01420	DOX1	Alpha-dioxygenase 1 [Source:UniProtKB/Swiss-Prot;Acc:Q9SGH6]	-0.0592994	0.925823	-0.055506	0.999671	0.740041	7.25e-15	0.74962	1.11e-14	-0.00777486	0.998814	0.076787	0.998013	0.95722	3.9e-17	1.28642	3.18e-37	AT3G01420	1912	2458	2075	2516	2000	1952	2227	2509	2778	2334	1815	2673	1586	1813	1495	3280	2749	2330	1889	1596	2036	3024	2525	3606	1306	1074	1742	1051	1534	1359
AT1G60730	AT1G60730	NAD(P)-linked oxidoreductase superfamily protein [Source:TAIR;Acc:AT1G60730]	0.114818	0.747725	0.229082	0.260838	0.247809	0.0438965	0.743409	3.81e-16	-0.127602	0.871611	-0.151693	0.597725	0.39853	0.000337461	0.851807	3.43e-14	AT1G60730	758	966	951	1264	843	931	899	826	927	1076	815	1019	846	851	944	1135	1019	1033	970	897	831	1440	1312	1709	848	770	1097	707	812	885
AT3G43190	SUS4	Sucrose synthase 4 [Source:UniProtKB/Swiss-Prot;Acc:Q9LXL5]	-0.907833	1.12e-10	-0.499178	0.00348674	-1.3779	0.0287376	0.743367	0.667593	0.819401	0.311024	-0.600857	0.624185	-0.241082	0.914775	-0.720595	0.362819	AT3G43190	479	546	675	310	287	338	614	496	483	389	338	323	431	425	878	189	299	178	315	519	249	805	703	266	303	171	403	592	377	484
AT3G60415	AT3G60415	At3g60420 [Source:UniProtKB/TrEMBL;Acc:Q9M217]	0.371301	0.709778	0.169351	0.999671	0.967097	8.92e-05	0.741925	7.06e-06	-1.19901	0.807095	0.160287	0.998013	1.77566	6.58e-12	1.04259	0.0179661	AT3G60415	65	82	79	76	121	101	82	74	91	97	68	95	58	87	76	166	128	144	164	149	181	271	263	279	163	556	97	102	121	155
AT3G25020	AtRLP42	Receptor-like protein 42 [Source:UniProtKB/Swiss-Prot;Acc:Q9LJS0]	0.28016	0.771008	0.000175724	0.999933	0.256349	0.854434	0.737751	0.00298113	0.0260224	0.998814	0.210128	0.998013	0.502522	0.140755	0.225237	0.714206	AT3G25020	88	102	84	116	127	103	101	81	120	100	74	108	74	82	88	107	102	87	85	94	94	135	170	144	100	65	84	71	87	87
AT3G45660	AT3G45660	Major facilitator superfamily protein [Source:UniProtKB/TrEMBL;Acc:A0A1I9LN67]	-0.439412	0.718619	0.184131	0.999671	0.895726	0.0175947	0.731099	0.115475	-0.264575	0.972089	0.110841	0.998013	0.388428	0.613521	1.01224	0.0201534	AT3G45660	44	58	43	44	36	32	48	51	51	59	34	68	58	43	41	93	82	95	39	45	37	78	51	69	44	29	52	38	33	28
AT4G23170	CRK9	Putative cysteine-rich receptor-like protein kinase 9 [Source:UniProtKB/Swiss-Prot;Acc:O65469]	0.0570099	0.987434	-0.00933049	0.999671	0.871983	1.29e-12	0.7293	4.36e-12	-0.128457	0.956809	0.233077	0.854212	0.742257	1.04e-07	0.903985	3.65e-20	AT4G23170	270	309	317	293	340	327	282	283	346	332	251	262	346	433	336	822	644	616	644	522	719	952	1091	1027	293	235	252	214	223	257
AT5G08790	NAC081	Protein ATAF2 [Source:UniProtKB/Swiss-Prot;Acc:Q9C598]	0.807188	4.07e-29	0.930151	5.99e-25	0.832765	7.29e-18	0.728537	2.45e-20	0.134202	0.996584	0.804021	1.85e-11	1.07269	2.99e-07	0.71508	2.21e-14	AT5G08790	851	1014	943	2042	1523	1584	664	643	747	1307	1133	1214	846	1058	1106	1890	2009	1527	1079	1012	962	1470	1688	1839	1507	1845	1083	1547	1580	1731
AT1G69730	WAKL9	Wall-associated receptor kinase-like 9 [Source:UniProtKB/Swiss-Prot;Acc:Q9C9L5]	0.0425218	0.979471	-0.0757394	0.999671	0.592448	3.08e-08	0.72414	4.07e-10	-0.163883	0.759456	-0.0268646	0.998013	0.170393	0.272335	0.510427	1.98e-05	AT1G69730	500	605	621	688	596	568	559	512	624	468	471	563	397	511	542	804	709	701	373	403	362	555	635	669	670	544	688	540	501	602
AT2G36800	UGT73C5	Glycosyltransferase (Fragment) [Source:UniProtKB/TrEMBL;Acc:W8Q3B1]	0.330628	0.740207	-0.180176	0.999671	0.0947152	0.999236	0.721837	0.0216188	-0.298755	0.993353	0.786125	0.326125	1.30035	0.08891	0.536558	0.597233	AT2G36800	953	1103	1185	1528	1034	1659	851	518	945	646	636	594	548	629	952	729	1139	419	634	622	447	714	920	1161	1861	3623	1056	1796	1806	1858
AT3G04000	ChlADR2	NADPH-dependent aldehyde reductase 2, chloroplastic [Source:UniProtKB/Swiss-Prot;Acc:Q9SQR2]	0.35372	0.124932	0.0566373	0.999671	0.0851417	0.991177	0.716895	0.00569777	0.000252387	0.999655	-0.148209	0.910733	-0.00922119	0.991107	0.615878	0.00547357	AT3G04000	184	235	265	357	259	295	270	258	308	269	274	267	177	161	230	231	213	169	202	160	108	187	249	330	280	216	359	226	302	295
AT1G02220	NAC003	NAC domain-containing protein 3 [Source:UniProtKB/Swiss-Prot;Acc:Q5PP28]	0.143699	0.820486	0.0648404	0.999671	0.442416	0.00188797	0.715953	1.09e-09	-0.325734	0.495111	-0.0248225	0.998013	0.825607	2.56e-07	1.06988	1.98e-14	AT1G02220	309	356	384	467	334	409	340	285	350	303	309	338	321	387	452	591	488	518	315	282	311	456	503	510	292	275	266	189	235	225
AT5G61820	AT5G61820	Stress up-regulated Nod 19 protein [Source:UniProtKB/TrEMBL;Acc:Q8VZ21]	0.184788	0.86416	-0.0620424	0.999671	-0.215241	0.951234	0.70749	1.43e-16	-0.0837477	0.939956	0.0862564	0.998013	0.509005	1.43e-07	0.689231	3.24e-19	AT5G61820	3739	4202	4834	6535	3714	5046	3157	2798	3455	2667	2717	3017	2990	3194	4906	3415	3713	2518	2402	2025	1914	2914	3281	4042	1495	1355	1784	1229	1414	1601
AT4G19660	NPR4	NPR1-like protein 4 [Source:TAIR;Acc:AT4G19660]	0.311061	0.0952523	0.650971	9.49e-06	0.698321	3.85e-08	0.705888	1.05e-08	0.407786	0.201129	0.792624	2.29e-06	0.902	5.82e-09	0.915223	1.69e-10	AT4G19660	266	332	315	464	349	371	284	216	257	359	361	386	239	296	313	521	440	435	349	323	286	466	534	541	224	166	243	233	280	298
AT4G37990	CAD8	Cinnamyl alcohol dehydrogenase 8 [Source:UniProtKB/Swiss-Prot;Acc:Q02972]	-0.484144	0.0310899	0.340366	0.901469	-0.276395	0.856225	0.696822	0.0119836	-0.518376	0.470265	0.103002	0.998013	1.34748	8.48e-06	1.71728	0.0297762	AT4G37990	248	234	325	251	171	185	134	120	128	207	110	136	169	186	157	148	200	83	155	94	81	165	190	168	131	125	104	58	89	101
AT1G73500	MKK9	Mitogen-activated protein kinase kinase 9 [Source:UniProtKB/Swiss-Prot;Acc:Q9FX43]	0.745001	1.35e-11	0.585991	0.000837794	0.641074	5.14e-05	0.689069	6.98e-09	0.450836	0.224107	0.929697	4.48e-06	0.890544	4.67e-09	0.606736	6.87e-05	AT1G73500	306	389	390	679	619	590	208	182	215	298	252	298	272	271	361	484	534	410	465	408	365	558	678	735	403	351	259	393	482	487
AT4G01080	TBL26	Mannan O-acetyltransferase 4 [Source:UniProtKB/TrEMBL;Acc:A0A346P851]	-0.138632	0.977149	0.118275	0.999671	0.324594	0.740627	0.688087	0.047205	0.126984	0.985878	-0.10154	0.998013	-0.411596	0.0751197	-0.138748	0.87184	AT4G01080	70	74	84	76	87	53	149	146	150	182	110	162	86	94	70	102	103	113	76	100	64	95	158	131	187	115	289	214	185	211
AT5G63790	ANAC102	NAC domain containing protein 102 [Source:TAIR;Acc:AT5G63790]	0.550441	2.69e-12	0.519146	3.29e-09	0.506269	4.22e-07	0.686463	3.99e-23	0.255328	0.486441	0.741901	8.48e-15	0.870293	1.9e-18	0.796381	1.37e-20	AT5G63790	1549	1774	1745	3291	2145	2388	1210	1033	1352	1554	1573	1665	1460	1656	1997	2652	2644	2063	1663	1501	1433	2259	2351	2690	1238	1372	1154	1337	1485	1605
AT3G47480	CML47	Probable calcium-binding protein CML47 [Source:UniProtKB/Swiss-Prot;Acc:Q9SN89]	0.510514	0.0735165	-0.0861808	0.999671	0.641251	0.000467459	0.683064	2.45e-05	-0.213092	0.944876	-0.0427684	0.998013	0.588995	0.00716508	0.697582	7.94e-05	AT3G47480	109	118	119	172	180	160	79	127	128	123	70	105	164	205	178	355	256	259	210	168	225	273	314	368	147	171	112	114	122	131
AT3G20600	NDR1	Protein NDR1 [Source:UniProtKB/Swiss-Prot;Acc:O48915]	0.164756	0.937801	-0.19429	0.999671	0.344121	0.565528	0.682612	0.00419217	0.0053295	0.999346	0.0911054	0.998013	0.460553	0.1463	0.538932	0.0468293	AT3G20600	74	108	118	139	102	109	123	93	129	84	96	100	99	126	98	165	135	118	90	93	112	151	151	165	87	94	100	82	81	113
AT5G22300	NIT4	Bifunctional nitrilase/nitrile hydratase NIT4 [Source:UniProtKB/Swiss-Prot;Acc:P46011]	0.322755	0.808229	0.114904	0.999671	0.0734017	0.995776	0.679603	9.47e-05	-0.419229	0.311024	-0.0836986	0.998013	0.77077	1.91e-05	1.31381	0.00039289	AT5G22300	349	357	412	660	316	507	274	243	281	306	224	278	262	236	381	375	341	226	350	340	226	405	512	535	347	409	339	215	307	286
AT3G11010	AtRLP34	Receptor-like protein 34 [Source:UniProtKB/Swiss-Prot;Acc:Q9SRL2]	0.196786	0.897036	-0.280286	0.999671	0.673525	0.0157396	0.662161	0.00833635	0.0928574	0.996686	-0.133182	0.998013	0.384126	0.365989	0.0952505	0.928406	AT3G11010	86	106	99	123	123	101	85	83	116	75	68	75	68	98	102	165	133	135	106	81	119	170	144	161	95	76	67	92	80	74
AT1G72930	TIR	Toll/interleukin-1 receptor-like protein [Source:UniProtKB/Swiss-Prot;Acc:Q9SSN3]	0.144528	0.567685	0.183606	0.456782	0.571873	5.95e-12	0.660836	3.03e-16	-0.035833	0.996686	-0.00948329	0.998013	0.175363	0.111014	0.532719	3.22e-12	AT1G72930	934	1257	1195	1487	1100	1305	1788	1516	1781	1637	1870	1862	1047	1250	1302	2000	1874	1557	1424	1303	1240	1770	2157	2268	1528	1474	1607	1468	1270	1643
AT5G52810	SARD4	Protein SAR DEFICIENT 4 [Source:UniProtKB/Swiss-Prot;Acc:Q9FLY0]	0.205257	0.429209	0.149182	0.999671	0.487529	2.98e-05	0.658631	1.32e-11	-0.171461	0.875576	0.138591	0.95172	0.397693	0.00837578	0.729814	7.66e-09	AT5G52810	371	405	477	610	467	438	399	346	356	414	321	408	486	512	566	776	794	656	602	533	521	761	846	974	303	295	400	281	283	292
AT3G53480	ABCG37	ABC transporter G family member 37 [Source:UniProtKB/Swiss-Prot;Acc:Q9LFH0]	-0.168561	0.447712	0.26643	0.236407	0.680109	4.65e-15	0.658307	1.21e-16	-0.227452	0.567806	0.308346	0.0958784	0.816817	3.12e-15	0.714437	1.75e-18	AT3G53480	1040	1264	1080	1317	1012	844	1183	1044	1244	1429	974	1518	1289	1440	1257	2556	2051	1918	1330	1059	1094	1759	1678	1971	901	785	1146	658	901	773
AT3G26840	AT3G26840	Acyltransferase-like protein At3g26840, chloroplastic [Source:UniProtKB/Swiss-Prot;Acc:Q9LW26]	0.164723	0.836268	0.0692848	0.999671	0.0835303	0.985254	0.65401	6.93e-09	0.195132	0.848848	-0.106281	0.998013	0.150677	0.682406	0.290941	0.258966	AT3G26840	185	261	256	289	247	278	251	287	270	246	245	306	272	240	319	298	280	315	356	336	342	515	518	571	230	246	285	256	300	291
AT5G50160	FRO8	Ferric reduction oxidase 8, mitochondrial [Source:UniProtKB/Swiss-Prot;Acc:Q8VY13]	0.137565	0.903862	0.127558	0.999671	0.20934	0.673824	0.64873	4.25e-06	0.176412	0.935737	0.271553	0.861655	-0.123662	0.794829	-0.0280771	0.967097	AT5G50160	242	224	221	307	256	233	203	151	215	183	202	191	271	258	273	316	301	325	344	260	267	389	487	467	155	146	207	156	209	190
AT1G33030	AT1G33030	At1g33030/F9L11_18 [Source:UniProtKB/TrEMBL;Acc:Q9MAP0]	0.280538	0.912116	-0.245554	0.999671	0.187534	0.97059	0.640636	0.0131902	-0.894235	0.653194	-0.0560914	0.998013	1.55281	0.0131269	1.09895	0.00781639	AT1G33030	36	41	67	89	49	47	34	30	27	27	19	26	62	52	71	83	77	55	105	93	88	120	162	158	30	44	17	14	22	13
AT3G07600	HIPP16	Heavy metal-associated isoprenylated plant protein 16 [Source:UniProtKB/Swiss-Prot;Acc:Q9SSF0]	-0.175336	0.978206	0.00776536	0.999671	0.988834	0.00689016	0.639628	0.130407	-0.210289	0.984875	0.0311039	0.998013	1.04355	0.00749032	1.03862	0.00182833	AT3G07600	26	61	51	42	49	34	45	48	43	52	39	37	33	44	50	105	67	84	45	54	59	93	77	72	41	35	45	33	35	33
AT1G43910	AT1G43910	AAA-ATPase At1g43910 [Source:UniProtKB/Swiss-Prot;Acc:Q9LP11]	0.310198	0.043533	0.0535391	0.999671	0.543366	0.00182149	0.631923	1.61e-07	-0.887113	0.865728	0.130988	0.998013	0.929509	0.0295501	0.741939	0.017807	AT1G43910	358	404	415	582	490	454	641	516	665	598	571	589	480	439	478	623	838	604	702	824	698	954	1120	1353	1409	3057	683	1019	932	924
AT1G24320	GCS2	Alpha-glucosidase 2 [Source:UniProtKB/Swiss-Prot;Acc:Q84M89]	-0.149722	0.967955	0.00800487	0.999671	0.405519	0.481531	0.631738	0.0329143	-0.107013	0.996686	0.22493	0.998013	0.584513	0.116071	0.391781	0.343451	AT1G24320	63	74	74	78	58	63	54	60	78	66	48	67	74	91	77	110	106	109	77	65	88	105	121	125	54	48	79	43	62	57
AT1G11330	AT1G11330	G-type lectin S-receptor-like serine/threonine-protein kinase At1g11330 [Source:UniProtKB/Swiss-Prot;Acc:Q9SXB8]	-0.0254011	0.9924	0.115783	0.999671	0.519912	2.21e-08	0.627055	1.2e-08	-0.0811755	0.981268	0.106985	0.998013	0.409183	0.000715958	0.533387	6.39e-07	AT1G11330	616	615	667	733	669	553	570	585	656	569	624	639	674	753	831	1143	1137	1002	824	878	699	1090	1302	1275	564	482	697	498	592	494
AT2G47730	GSTF8	Glutathione S-transferase F8, chloroplastic [Source:UniProtKB/Swiss-Prot;Acc:Q96266]	-0.12936	0.367801	-0.0164708	0.999671	0.213999	0.134983	0.625602	6.84e-14	-0.289635	0.158643	-0.170097	0.14922	0.297533	0.000173192	0.688206	1.18e-18	AT2G47730	5117	6212	6449	7087	4745	5234	7906	5991	7029	7135	5727	6396	5204	5726	5856	7393	7163	5276	6599	4767	5580	7221	8554	9984	4770	4562	4118	3355	3574	3861
AT5G22860	AT5G22860	Prolylcarboxypeptidase-like protein [Source:UniProtKB/TrEMBL;Acc:Q9FFC2]	0.13656	0.962775	0.229971	0.999671	0.335198	0.704595	0.625422	0.0186491	0.130602	0.986596	-0.0393368	0.998013	0.207682	0.751084	0.0969483	0.916851	AT5G22860	96	123	138	128	143	133	118	83	105	101	96	138	128	104	87	146	112	154	121	95	95	118	170	186	91	79	91	79	94	105
AT4G22475	AT4G22475	Transmembrane protein [Source:UniProtKB/TrEMBL;Acc:A0A1P8B5W2]	0.248557	0.462214	-0.184146	0.972826	0.0807917	0.983	0.624468	6.26e-05	0.444472	0.131639	0.381126	0.990811	0.209861	0.437167	-0.37049	0.0201277	AT4G22475	302	369	420	640	370	363	354	341	334	281	263	304	364	392	346	361	429	391	407	310	352	440	655	524	368	295	289	370	368	531
AT4G01870	AT4G01870	tolB protein-related [Source:TAIR;Acc:AT4G01870]	0.342033	0.562626	-0.260575	0.999671	-0.373295	0.796023	0.624203	1.13e-17	-0.171719	0.994783	0.13815	0.913619	0.938105	0.0020455	1.24458	1.28e-38	AT4G01870	8408	9321	10297	16781	8614	12244	6776	5068	7076	4148	5545	4863	6905	6564	10857	7046	7285	4705	4949	4055	4321	5816	6493	7979	1242	1751	908	1036	1104	1355
AT4G22485	AT4G22485	Bifunctional inhibitor/lipid-transfer protein/seed storage 2S albumin superfamily protein [Source:UniProtKB/TrEMBL;Acc:A8MRQ5]	0.347972	0.666094	-0.0525156	0.999671	0.342291	0.664259	0.621888	2.59e-10	0.349844	0.0125079	0.40163	0.801313	0.159148	0.516315	-0.475711	2.57e-06	AT4G22485	1172	1476	1372	2719	1461	1310	988	1107	1254	1063	853	1119	1414	1174	1159	1462	1682	1692	1587	1147	1175	1697	2004	2220	1324	1154	1327	1358	1501	1872
AT1G66760	DTX9	Protein DETOXIFICATION 9 [Source:UniProtKB/Swiss-Prot;Acc:Q9C9M8]	0.308192	0.326521	-0.141418	0.999671	0.102207	0.981276	0.621413	0.0139716	0.376916	0.272394	0.289719	0.530048	0.628247	0.0012646	0.423483	0.0676406	AT1G66760	212	307	392	476	322	374	377	323	439	353	276	334	195	181	179	208	223	176	197	135	139	169	293	251	241	237	299	260	353	369
ATCG01110	NDHH	NAD(P)H-quinone oxidoreductase subunit H, chloroplastic [Source:UniProtKB/Swiss-Prot;Acc:P56753]	0.512755	0.000153126	0.143795	0.999671	0.273129	0.736488	0.618785	0.000389967	0.573824	0.0327421	0.389189	0.490275	0.685419	0.00313605	0.0973615	0.881522	ATCG01110	273	337	332	501	466	430	254	226	230	150	261	323	139	163	267	234	211	246	242	206	301	411	348	369	220	194	185	238	325	308
AT2G23150	NRAMP3	Metal transporter Nramp3 [Source:UniProtKB/Swiss-Prot;Acc:Q9SNV9]	0.175507	0.483765	0.0812555	0.999671	-0.137363	0.803799	0.61845	8.26e-09	0.0989319	0.956923	0.0192227	0.998013	0.0146986	0.97834	0.206233	0.351407	AT2G23150	858	997	1035	1561	975	924	760	742	730	731	739	736	705	693	910	817	707	611	681	531	561	773	855	1058	440	412	505	411	485	516
AT3G03670	PER28	Peroxidase 28 [Source:UniProtKB/Swiss-Prot;Acc:Q9SS67]	0.144248	0.977149	0.0851647	0.999671	0.950192	0.000352711	0.618286	0.0332503	-0.226432	0.969614	-0.276606	0.977437	0.751856	0.005234	0.868042	0.000952851	AT3G03670	66	63	51	82	71	57	68	105	70	104	69	71	119	79	77	220	158	170	93	86	97	156	142	117	71	62	118	89	45	70
AT5G39050	PMAT1	Phenolic glucoside malonyltransferase 1 [Source:UniProtKB/Swiss-Prot;Acc:Q940Z5]	0.101363	0.975363	-0.0185967	0.999671	0.346296	0.534438	0.61662	3.03e-09	-0.288493	0.976715	0.415117	0.0143348	1.2235	4.19e-07	0.959156	6.28e-19	AT5G39050	1261	1346	1461	1962	1117	1530	908	807	988	886	816	780	939	1037	1381	1554	1615	1151	1280	1288	1156	1508	2065	2083	819	1349	694	663	858	849
AT3G26690	NUDT13	NUDX13 [Source:UniProtKB/TrEMBL;Acc:A0A178VBM7]	0.100609	0.959857	-0.0405876	0.999671	0.216477	0.678117	0.615538	3.61e-06	-0.195515	0.916922	-0.284598	0.655148	0.523651	0.0151805	0.627505	0.00156151	AT3G26690	235	288	312	417	235	291	281	254	240	238	190	280	218	256	259	272	309	280	277	257	271	379	420	416	226	193	183	130	190	195
AT5G66910	AT5G66910	Probable disease resistance protein At5g66910 [Source:UniProtKB/Swiss-Prot;Acc:Q9FKZ0]	0.298084	0.390462	0.743088	2.35e-06	0.370592	0.0704448	0.615309	2.02e-05	0.177897	0.915336	0.420292	0.175631	0.485936	0.0203508	0.616591	0.000479961	AT5G66910	219	213	284	320	328	268	193	193	221	304	297	349	266	265	258	361	358	319	289	225	291	394	424	392	175	145	179	182	173	191
AT1G55120	CWINV3	Beta-fructofuranosidase, insoluble isoenzyme CWINV3 [Source:UniProtKB/Swiss-Prot;Acc:Q67XZ3]	-0.0979091	0.973389	-0.00217544	0.999671	0.363273	0.430512	0.614517	0.00151264	0.0766783	0.996686	0.172379	0.998013	0.308896	0.410472	0.459373	0.111537	AT1G55120	123	161	172	166	133	144	149	127	129	138	121	118	122	152	149	229	138	187	148	137	144	198	230	219	109	93	118	107	96	124
AT4G22305	SOBER1	Carboxylesterase SOBER1 [Source:UniProtKB/Swiss-Prot;Acc:Q84WK4]	0.230497	0.897877	-0.0242933	0.999671	0.915911	7.2e-05	0.609848	0.0151131	-0.328603	0.895528	-0.105389	0.998013	0.418695	0.269272	0.736403	0.0178494	AT4G22305	94	91	62	122	102	83	114	85	114	92	73	123	102	91	87	189	199	151	115	116	106	147	148	215	87	62	61	59	48	55
AT3G14620	CYP72A8	AT3g14620/MIE1_12 [Source:UniProtKB/TrEMBL;Acc:Q9LUD2]	0.0340407	0.991536	0.312909	0.00250605	0.217256	0.213166	0.608264	4.15e-22	-0.235037	0.44131	-0.160427	0.804985	0.491919	4.47e-07	0.887549	4.13e-20	AT3G14620	1382	1517	1715	2110	1268	1599	1217	1165	1246	1417	1247	1559	1078	1332	1558	1596	1645	1416	1851	1565	1729	2465	2453	2806	1003	919	1263	706	933	987
AT3G24929	AT3G24929	unknown protein; FUNCTIONS IN: molecular_function unknown; INVOLVED IN: biological_process unknown; LOCATED IN: cellular_component unknown; Ha. [Source:TAIR;Acc:AT3G24929]	0.09601	0.978176	-0.19759	0.999671	-0.169953	0.917273	0.60525	0.00709857	0.201632	0.969608	-0.402317	0.748602	-0.0747643	0.917869	0.366428	0.376816	AT3G24929	103	140	161	160	146	141	123	109	123	126	89	73	138	180	168	147	141	149	202	146	136	212	284	226	162	60	103	90	124	145
AT1G32940	SBT3.5	Subtilisin-like protease SBT3.5 [Source:UniProtKB/Swiss-Prot;Acc:Q9MAP7]	0.180701	0.697619	0.170292	0.994301	0.119247	0.945681	0.603724	0.000103439	-0.551004	0.806846	-0.205462	0.738447	0.151876	0.641429	0.813805	0.133218	AT1G32940	233	321	294	385	329	288	331	308	385	392	316	368	271	306	252	329	323	265	247	210	237	294	384	361	314	615	440	259	344	334
AT1G44350	ILL6	IAA-amino acid hydrolase [Source:UniProtKB/TrEMBL;Acc:Q0WNN8]	0.112139	0.941529	0.0978212	0.999671	0.258175	0.780785	0.595038	0.0158069	-0.0460318	0.997127	-0.00933701	0.998013	0.192035	0.596273	0.561774	0.0101618	AT1G44350	289	275	279	331	322	299	354	391	317	436	245	398	173	143	153	209	223	142	228	212	150	237	370	271	529	413	466	350	434	548
AT3G51450	SSL7	Protein STRICTOSIDINE SYNTHASE-LIKE 7 [Source:UniProtKB/Swiss-Prot;Acc:Q9SD04]	0.362383	0.215202	0.105339	0.999671	0.611687	0.00344539	0.593117	0.232739	-0.0929499	0.9885	-0.11232	0.998013	0.441838	0.0461134	0.557794	0.00490627	AT3G51450	167	173	185	255	252	198	174	214	215	257	139	217	155	175	162	245	292	225	288	321	232	329	537	389	239	160	243	151	214	216
AT5G19240	AT5G19240	Uncharacterized GPI-anchored protein At5g19240 [Source:UniProtKB/Swiss-Prot;Acc:Q84VZ5]	0.207824	0.479182	-0.0233759	0.999671	0.880927	8.51e-20	0.59208	1.64e-09	-0.251993	0.702093	0.185237	0.558516	0.880238	1.76e-12	0.727455	9.33e-09	AT5G19240	588	709	812	824	908	778	932	873	959	841	813	886	472	615	658	1183	1110	961	704	672	628	864	1054	1065	748	785	578	572	552	624
AT2G29420	GSTU7	Glutathione S-transferase U7 [Source:UniProtKB/Swiss-Prot;Acc:Q9ZW24]	0.0655509	0.988771	0.108475	0.999671	0.177468	0.682095	0.591423	6.06e-12	0.0283538	0.998414	0.380504	0.0434655	0.834522	1.96e-11	0.731818	1.01e-10	AT2G29420	1040	1159	1306	1653	940	1273	722	614	841	781	638	769	831	1013	1270	1248	1336	973	1009	884	853	1225	1307	1553	395	405	477	350	443	477
AT3G46280	AT3G46280	Kinase-like protein [Source:UniProtKB/TrEMBL;Acc:Q8GYH9]	-0.0219628	0.993531	0.167958	0.729834	0.8314	1.19e-20	0.59136	4.56e-12	-0.647805	1.09e-07	0.273056	0.861142	0.860945	0.000174174	1.14762	8.3e-29	AT3G46280	1223	1253	1234	1378	1343	1102	1401	1484	1467	1641	1295	1663	1822	2130	2171	3833	4151	3063	2098	2186	1984	3238	2949	3120	1291	1038	1112	653	732	750
AT5G64770	RGF9	RGF9 [Source:UniProtKB/TrEMBL;Acc:A0A178UIJ2]	0.0921667	0.97825	0.028074	0.999671	0.022025	0.999236	0.590032	0.00554289	-0.0665239	0.997254	0.453286	0.440762	-0.0598575	0.938202	-0.171552	0.680379	AT5G64770	99	125	143	129	140	134	117	103	109	88	118	106	142	165	188	182	146	181	144	162	176	190	243	287	178	207	183	210	147	172
AT2G29990	NDA2	Internal alternative NAD(P)H-ubiquinone oxidoreductase A2, mitochondrial [Source:UniProtKB/Swiss-Prot;Acc:O80874]	0.323422	0.444375	0.0761691	0.999671	0.370041	0.45618	0.587734	0.00342659	-0.339322	0.907887	-0.0528251	0.998013	0.751326	0.00915585	0.592552	0.0209691	AT2G29990	111	140	131	192	148	159	111	95	102	99	97	107	128	162	164	180	252	160	154	145	132	202	222	214	100	186	79	100	93	98
AT1G18020	AT1G18020	Putative 12-oxophytodienoate reductase-like protein 2B [Source:UniProtKB/Swiss-Prot;Acc:P0DI09]	0.0672201	0.982191	0.221126	0.980825	0.704981	0.50739	0.585943	0.0244942	-0.608652	0.015218	0.0134741	0.998013	0.226927	0.890956	1.02766	0.154464	AT1G18020	219	313	292	417	218	275	313	259	457	406	316	393	155	150	109	357	173	174	200	117	113	188	226	218	306	260	257	160	165	202
AT1G59620	CW9	Disease resistance protein (CC-NBS-LRR class) family [Source:TAIR;Acc:AT1G59620]	0.174785	0.93539	0.145793	0.999671	0.612102	0.0389922	0.581318	0.012999	-0.12701	0.986592	0.209036	0.998013	0.660851	0.0443767	0.240639	0.650571	AT1G59620	82	106	103	110	109	120	112	65	103	94	90	103	82	98	91	147	123	150	117	119	110	169	155	187	107	99	111	96	97	88
ATCG01130	YCF1.2	Ycf1 protein [Source:TAIR;Acc:ATCG01130]	0.258333	0.0043749	0.350309	0.999671	0.344042	0.920755	0.581074	0.336946	0.176887	0.631075	0.387495	0.971533	1.2739	1.14e-07	0.193886	0.126811	ATCG01130	7213	8794	8411	10479	9883	9865	5100	4712	5322	3706	6690	7602	3125	4011	7275	5791	5573	6839	7425	5417	11215	10338	11456	13621	6535	4973	6915	5367	7775	6975
AT4G22505	AT4G22505	Bifunctional inhibitor/lipid-transfer protein/seed storage 2S albumin superfamily protein [Source:UniProtKB/TrEMBL;Acc:F4JLV7]	0.451526	0.204459	-0.174778	0.796824	0.191813	0.955378	0.580633	1.14e-07	0.558962	8.7e-05	0.353239	0.829601	0.089329	0.895652	-0.485893	2.68e-05	AT4G22505	1233	1440	1515	2929	1677	1517	1361	1388	1565	1383	988	1213	1749	1357	1273	1565	1853	1694	1711	1193	1351	1675	2235	2354	1477	1179	1346	1599	1709	2459
AT3G57240	BG3	Probable glucan endo-1,3-beta-glucosidase BG3 [Source:UniProtKB/Swiss-Prot;Acc:F4J270]	0.570576	0.695398	0.0286231	0.999671	0.910632	0.0254566	0.572799	0.0597534	1.01604	0.702386	-0.146778	0.998013	-0.0821945	0.972778	0.37908	0.571575	AT3G57240	17	21	27	35	35	30	19	15	26	19	16	22	48	53	34	80	103	75	146	146	82	158	199	193	10	10	5	15	15	20
AT2G46740	GULLO5	GulLO5 [Source:UniProtKB/TrEMBL;Acc:A0A178VXG4]	-0.0347678	0.995378	-0.0877799	0.999671	0.24902	0.551177	0.568291	0.0024676	-0.248979	0.906571	-0.521974	0.247139	0.542203	0.0187139	0.820664	1.79e-06	AT2G46740	185	224	171	266	181	153	189	209	190	183	151	186	211	230	253	305	298	235	226	194	238	320	253	390	148	114	145	77	144	111
AT3G14990	DJ1A	Protein DJ-1 homolog A [Source:UniProtKB/Swiss-Prot;Acc:Q9FPF0]	0.278813	0.0092095	0.0797827	0.999671	0.404095	5.35e-07	0.56732	2.23e-14	0.0313918	0.996686	0.105816	0.939837	0.72201	0.000879374	0.933148	3.66e-30	AT3G14990	3532	4189	4566	6933	4210	4605	3621	3607	4247	4191	3288	3874	3513	3626	3492	5364	4861	4136	5494	4356	4879	6698	6401	8419	2832	2706	3038	2357	2926	3287
AT1G74440	AT1G74440	ER membrane protein, putative (DUF962) [Source:UniProtKB/TrEMBL;Acc:Q9CA70]	0.307473	0.782943	0.0529725	0.999671	0.757685	0.0492524	0.561025	0.0408352	-0.106108	0.996686	-0.0258495	0.998013	0.664428	0.0336611	0.35916	0.429992	AT1G74440	68	68	60	99	75	81	64	68	84	72	69	68	53	86	68	111	153	89	98	85	96	127	124	155	60	60	70	50	55	67
AT3G55110	ABCG18	ABC transporter G family member 18 [Source:UniProtKB/Swiss-Prot;Acc:Q9M2V5]	0.119315	0.962775	-0.087093	0.999671	-0.117298	0.963486	0.560201	0.0228707	-0.0759679	0.996686	-0.139659	0.998013	-0.0598751	0.927814	-0.176471	0.721173	AT3G55110	124	162	188	223	180	136	141	113	155	130	112	116	174	186	207	193	176	162	194	121	121	218	197	214	160	116	169	136	133	137
AT4G12490	AT4G12490	pEARLI1-like lipid transfer protein 2 [Source:UniProtKB/Swiss-Prot;Acc:Q9SU34]	0.51895	1.81e-08	0.238103	0.999671	0.0214035	0.999311	0.558481	1.99e-11	0.321833	0.907887	-0.0686857	0.998013	-0.0944979	0.903458	0.249535	0.851734	AT4G12490	1692	2186	2005	2961	3064	2684	1508	1810	1521	1740	1738	1900	2141	2024	2192	2452	2523	1622	3932	3337	3242	4235	5498	5541	994	614	1567	1134	1245	1371
AT4G18360	GLO5	Peroxisomal (S)-2-hydroxy-acid oxidase GLO5 [Source:UniProtKB/Swiss-Prot;Acc:O49506]	0.0709847	0.975213	0.167064	0.999671	0.334932	0.185234	0.557125	1.1e-05	-0.0916573	0.984875	-0.0934254	0.998013	0.47175	0.00532509	0.570706	3.42e-05	AT4G18360	231	317	285	357	275	281	306	284	301	338	246	355	359	365	278	463	418	410	352	362	332	469	524	526	244	228	319	223	232	263
AT4G11900	AT4G11900	G-type lectin S-receptor-like serine/threonine-protein kinase At4g11900 [Source:UniProtKB/Swiss-Prot;Acc:Q9T058]	-0.0799992	0.979471	0.0468952	0.999671	0.766233	7.33e-05	0.556691	0.0285944	0.0782168	0.996686	0.121561	0.998013	0.325834	0.321198	0.527211	0.0176862	AT4G11900	149	197	139	178	154	147	168	144	130	113	145	169	119	140	135	256	194	231	113	121	159	180	165	227	137	108	134	127	123	137
AT1G76520	PILS3	Protein PIN-LIKES 3 [Source:UniProtKB/Swiss-Prot;Acc:Q9C9K5]	0.267014	0.0836461	0.0694001	0.999671	0.131106	0.990556	0.55476	3.23e-06	0.170877	0.702386	0.139155	0.804659	0.357843	0.00611377	0.544492	5.98e-10	AT1G76520	954	1132	1196	1684	1060	1393	1047	921	1102	986	938	1082	951	976	1472	1257	1502	997	1164	1039	837	1251	1428	1741	774	780	871	793	928	938
AT1G33840	AT1G33840	Protein of unknown function (DUF567) [Source:TAIR;Acc:AT1G33840]	-0.341104	0.696372	0.0454039	0.999671	0.538658	0.0199435	0.554188	0.0414672	-0.476391	0.666518	-0.185543	0.998013	0.313302	0.263243	0.400667	0.227112	AT1G33840	71	105	105	72	79	77	84	64	75	67	73	74	144	209	154	289	246	214	108	81	111	144	132	157	109	79	97	78	41	79
AT2G40460	NPF5.1	Protein NRT1/ PTR FAMILY 5.1 [Source:UniProtKB/Swiss-Prot;Acc:Q8VZR7]	-0.131731	0.926583	-0.0227848	0.999671	0.140296	0.954312	0.552006	0.0286693	-0.507022	0.30049	0.146885	0.998013	0.523891	0.176574	0.352814	0.472389	AT2G40460	174	202	189	208	178	154	207	183	210	215	153	184	132	154	138	159	164	151	110	99	129	153	148	188	194	124	155	88	119	115
AT3G09270	GSTU8	Glutathione S-transferase U8 [Source:UniProtKB/Swiss-Prot;Acc:Q9SR36]	-0.0300023	0.987434	0.257426	0.432718	0.420056	6.09e-05	0.551661	1.72e-12	-0.393296	0.0276877	0.12842	0.964673	0.670897	5.45e-08	0.556726	1.6e-09	AT3G09270	1129	1387	1243	1633	1158	1087	1085	982	1057	1367	844	1302	1147	1323	1193	2010	1596	1401	1260	1029	1232	1674	1580	1822	1171	1025	1326	670	879	1065
AT1G77120	ADH1	Alcohol dehydrogenase class-P [Source:UniProtKB/Swiss-Prot;Acc:P06525]	-0.655767	4.15e-20	0.0154064	0.999671	-0.639599	1.25e-20	0.550909	0.68282	-0.233537	0.363828	-0.584044	6.09e-13	-0.45482	0.392571	-0.505893	0.670074	AT1G77120	6200	7520	6511	5408	4442	3652	8904	8638	8025	9338	6501	8490	4891	5219	6285	3963	3428	3294	1947	2835	1484	3729	3507	1768	6911	4795	7135	5549	4440	5354
AT2G30550	AT2G30550	Phospholipase A1-Igamma2, chloroplastic [Source:UniProtKB/Swiss-Prot;Acc:Q3EBR6]	0.219111	0.547349	0.411893	0.0477981	0.502253	0.000148447	0.549659	7.04e-07	-0.0214801	0.998814	0.332646	0.112736	0.705968	5.48e-07	0.575385	2.3e-05	AT2G30550	308	361	337	424	444	350	379	427	413	540	399	591	351	398	415	577	604	491	467	399	449	643	606	643	391	444	403	376	423	395
AT4G36150	AT4G36150	Disease resistance protein (TIR-NBS-LRR class) family [Source:UniProtKB/TrEMBL;Acc:O65507]	0.174551	0.907356	-0.054056	0.999671	0.27758	0.636507	0.548263	0.0198572	0.0438974	0.998414	0.164609	0.998013	0.470576	0.0985643	0.139677	0.821742	AT4G36150	113	119	130	151	153	122	128	96	143	105	110	113	143	160	170	241	192	152	144	103	120	164	183	180	118	123	107	126	108	116
AT1G17750	PEPR2	Leucine-rich repeat receptor-like protein kinase PEPR2 [Source:UniProtKB/Swiss-Prot;Acc:Q9FZ59]	0.775697	0.00145443	0.658192	0.0872564	0.00846246	0.999311	0.546054	0.0705989	0.383426	0.750719	0.34345	0.846942	0.24281	0.679436	-0.00853323	0.993322	AT1G17750	69	102	87	164	153	141	76	71	82	125	115	96	97	85	97	113	100	74	97	86	93	109	156	132	73	72	76	70	104	108
AT4G26070	MKK1	NMAPKK [Source:UniProtKB/TrEMBL;Acc:A0A178V3F2]	-0.0545882	0.991536	-0.0972445	0.999671	0.538046	0.0162865	0.544862	0.00187023	0.240067	0.906191	0.0549807	0.998013	0.226622	0.570761	0.52227	0.033192	AT4G26070	118	160	185	168	153	141	151	126	158	134	126	118	164	161	187	304	256	199	184	182	211	272	262	296	110	81	100	105	116	111
AT1G68690	PERK9	Proline-rich receptor-like protein kinase PERK9 [Source:UniProtKB/Swiss-Prot;Acc:Q9SX31]	0.0952453	0.966055	0.175678	0.999671	0.0428515	0.999236	0.542982	0.00903022	-0.187966	0.955903	0.186784	0.971533	0.479007	0.0624651	0.208808	0.611193	AT1G68690	187	199	185	260	190	192	171	150	204	157	159	239	184	154	181	194	177	174	148	148	144	207	189	237	164	225	159	128	175	175
AT1G02470	AT1G02470	Polyketide cyclase/dehydrase and lipid transport superfamily protein [Source:UniProtKB/TrEMBL;Acc:F4HXI8]	-0.376455	0.72987	-0.526241	0.934106	0.265419	0.902853	0.542145	0.0466872	-0.518974	0.923312	-0.583439	0.651278	0.623941	0.563364	1.01557	0.0272176	AT1G02470	76	59	74	59	62	48	55	62	47	52	29	26	74	81	74	105	63	112	131	100	178	174	183	230	43	42	13	12	30	27
AT4G17030	EXLB1	Expansin-like protein [Source:UniProtKB/TrEMBL;Acc:Q0WRS3]	0.227069	0.723418	0.140314	0.999671	0.236694	0.682994	0.541874	0.0104712	0.0471681	0.998414	-0.12442	0.998013	0.268839	0.57867	0.612937	0.00538805	AT4G17030	142	168	190	274	168	175	162	166	177	192	164	164	195	179	188	232	227	215	239	163	171	228	314	277	138	100	174	128	142	138
AT1G01720	NAC002	NAC domain-containing protein 2 [Source:UniProtKB/Swiss-Prot;Acc:Q39013]	0.242823	0.109216	0.21865	0.283576	0.180559	0.716267	0.539501	5.92e-06	0.223528	0.541921	0.404564	0.0118656	0.541594	2.81e-05	0.487695	0.000128725	AT1G01720	762	903	951	1306	869	1066	854	674	768	800	800	889	528	644	785	723	857	655	596	606	492	718	833	884	579	586	609	591	692	741
ATCG00750	RPS11	30S ribosomal protein S11, chloroplastic [Source:UniProtKB/TrEMBL;Acc:A0A1B1W4X8]	0.157811	0.666212	0.278167	0.679745	0.269173	0.492669	0.537408	0.00114175	0.489695	0.0138222	0.180312	0.881822	0.36909	0.0229918	-0.157109	0.64433	ATCG00750	440	522	466	608	514	539	456	318	381	343	410	553	219	333	360	360	395	350	363	289	415	567	448	502	442	321	366	446	557	534
AT2G30140	UGT87A2	UDP-glycosyltransferase 87A2 [Source:UniProtKB/Swiss-Prot;Acc:O64733]	0.0994084	0.96647	-0.0975499	0.999671	0.0597205	0.984703	0.537208	1.01e-09	-0.333594	0.906476	0.256905	0.998013	0.847558	1.37e-13	0.773594	1.31e-10	AT2G30140	1201	1281	1499	1986	1154	1376	1037	910	1068	921	852	851	1186	1160	1535	1521	1456	1135	1137	972	1034	1272	1491	1743	947	1072	666	609	747	768
AT2G34660	ABCC2	ABC transporter C family member 2 [Source:UniProtKB/Swiss-Prot;Acc:Q42093]	0.123681	0.576018	-0.00339993	0.999671	-0.0189131	0.999236	0.536181	3.37e-17	-0.223875	0.269669	0.00345242	0.998013	0.250838	0.0501395	0.274784	0.00882308	AT2G34660	2466	2681	2818	3797	2511	2837	2372	2078	2423	2023	2122	2243	2244	2375	2914	2789	2673	2090	1959	1791	1950	2472	2676	3010	1852	1696	1821	1354	1540	1585
AT2G02810	UTR1	UDP-galactose/UDP-glucose transporter 1 [Source:UniProtKB/Swiss-Prot;Acc:O64503]	0.038994	0.991536	0.168836	0.980442	0.219586	0.498916	0.535841	7.45e-06	-0.0253747	0.998414	-0.175217	0.820176	-0.0828216	0.817286	0.448481	0.00162079	AT2G02810	336	336	370	426	394	303	410	383	397	460	383	407	343	370	420	429	445	460	413	342	404	489	543	625	419	312	457	386	375	359
AT5G24210	AT5G24210	Alpha/beta-Hydrolases superfamily protein [Source:UniProtKB/TrEMBL;Acc:Q9FNG1]	-0.124672	0.664635	0.136079	0.983376	0.644383	2.42e-19	0.534102	0.0427009	0.0537182	0.989708	-0.147853	0.854212	0.691597	5.13e-11	0.625571	1.2e-15	AT5G24210	1568	2056	1693	1823	1673	1571	1802	2059	2066	2224	1825	2071	1114	1362	1262	2192	1914	1830	1004	928	1371	1402	1643	1670	1322	1268	1431	1094	1400	1588
AT1G30410	ATMRP13	multidrug resistance-associated protein 13 [Source:TAIR;Acc:AT1G30410]	0.150211	0.948027	-0.0455499	0.999671	0.149683	0.481531	0.533042	3.05e-10	-0.0784027	0.984875	0.00148474	0.998817	0.196589	0.17999	0.435317	3.59e-05	AT1G30410	1503	1488	1590	2283	1291	1811	1128	970	1115	904	912	1091	1213	1379	1619	1706	1601	1427	1129	1124	1094	1451	1698	1629	813	675	740	555	813	684
AT4G22530	AT4G22530	S-adenosyl-L-methionine-dependent methyltransferases superfamily protein [Source:UniProtKB/TrEMBL;Acc:Q9SUW6]	0.248993	0.256056	-0.0830599	0.999671	0.40809	0.00732557	0.530752	0.000334564	0.145312	0.907887	0.184173	0.873239	0.515611	0.000801497	0.374478	0.00389411	AT4G22530	374	446	542	700	476	519	420	384	495	408	372	361	552	506	512	716	771	635	637	518	447	598	807	882	384	362	377	404	357	449
AT3G09010	AT3G09010	Protein kinase superfamily protein [Source:UniProtKB/TrEMBL;Acc:Q8LF75]	0.200878	0.913946	0.672605	0.0687599	0.458065	0.0838571	0.528851	0.016598	-0.136413	0.992146	0.608669	0.293852	0.855895	0.000944189	0.783141	0.000723351	AT3G09010	107	84	84	133	103	99	69	72	94	131	92	128	121	161	156	235	199	177	158	123	174	182	222	243	70	87	87	84	75	56
AT1G72900	AT1G72900	Similar to part of disease resistance protein [Source:UniProtKB/TrEMBL;Acc:Q9SSN6]	0.198414	0.869687	0.300984	0.0235573	0.651127	3.43e-14	0.526207	1.01e-11	-0.0782973	0.998414	0.391092	0.841533	1.26491	6.22e-40	0.862788	0.000286077	AT1G72900	940	1054	1213	1685	925	1272	845	703	841	1001	788	959	985	994	1128	1741	1742	1474	1104	973	1056	1317	1515	1618	792	1228	567	619	900	976
AT5G67340	PUB2	U-box domain-containing protein 2 [Source:UniProtKB/Swiss-Prot;Acc:Q5XEZ8]	0.261881	0.667256	0.0427004	0.999671	0.507121	0.0700814	0.525641	0.030379	-0.18245	0.95738	0.199641	0.998013	0.587035	0.091354	0.769669	0.00369857	AT5G67340	111	138	129	198	143	135	144	123	151	154	102	147	117	144	114	208	177	158	126	134	114	157	188	187	130	149	114	111	104	126
AT2G43820	UGT74F2	UDP-glycosyltransferase 74F2 [Source:UniProtKB/Swiss-Prot;Acc:O22822]	0.189371	0.143174	0.211133	0.0913044	0.447968	5.04e-07	0.522857	3.51e-18	0.0812601	0.930088	0.282451	0.00974405	0.66923	8.98e-20	0.808801	7.42e-28	AT2G43820	3042	3698	3754	5247	3342	3981	2932	2968	3122	3193	3121	3463	2564	2874	3578	4643	4184	3644	2605	2324	2441	3172	3395	3883	1721	1519	1868	1518	1783	1951
AT2G39210	AT2G39210	At2g39210/T16B24.15 [Source:UniProtKB/TrEMBL;Acc:O80960]	0.0631422	0.940526	0.0231195	0.999671	0.727632	1.04e-23	0.52284	2.12e-10	-0.210778	0.483914	0.196576	0.998013	0.791429	1.24e-13	0.903732	5.6e-23	AT2G39210	1248	1372	1459	1639	1508	1301	1504	1411	1671	1546	1324	1482	1307	1722	1607	2804	2589	2386	1351	1383	1299	1836	1961	1917	1091	873	973	724	857	886
AT5G13080	WRKY75	WRKY75 [Source:UniProtKB/TrEMBL;Acc:A0A178UJF4]	0.684884	0.0269241	0.472316	0.90981	0.565009	0.54504	0.521991	0.24059	0.504625	0.788336	0.555263	0.809729	1.43975	0.000945749	1.23328	2.64e-05	AT5G13080	70	83	64	131	121	112	41	47	59	55	79	55	44	29	36	59	56	50	100	75	57	87	141	99	31	48	55	41	84	61
AT5G27600	LACS7	Long chain acyl-CoA synthetase 7, peroxisomal [Source:UniProtKB/Swiss-Prot;Acc:Q8LKS5]	0.174336	0.296133	0.112439	0.999671	0.102097	0.912542	0.520499	1.05e-09	-0.0567536	0.991536	-0.0475853	0.998013	0.467482	1.42e-05	0.665181	1.25e-08	AT5G27600	838	913	969	1327	946	956	785	701	828	732	743	860	813	853	1086	1031	1071	889	940	819	811	1087	1217	1332	653	642	772	529	690	717
ATCG01120	RPS15	30S ribosomal protein S15, chloroplastic [Source:UniProtKB/Swiss-Prot;Acc:P56805]	0.276225	0.682343	0.122965	0.999671	0.897715	0.0362991	0.520398	0.118844	0.578415	0.24524	0.398491	0.912901	0.437676	0.292809	0.0805572	0.938944	ATCG01120	97	136	115	190	138	115	134	94	96	76	103	151	29	56	77	119	113	72	117	74	111	152	109	164	87	67	98	100	113	152
AT4G27830	BGLU10	Beta-glucosidase 10 [Source:UniProtKB/Swiss-Prot;Acc:Q93ZI4]	0.359259	0.00484521	-0.000713472	0.999815	-0.135783	0.986063	0.518625	9.63e-11	0.106897	0.937044	0.0840781	0.998013	0.203591	0.214828	0.43186	7.06e-05	AT4G27830	1153	1297	1453	2348	1347	1601	860	783	950	757	753	911	1183	1305	1862	1393	1567	1038	1024	925	967	1341	1270	1507	590	461	701	577	593	646
AT3G09940	MDAR3	Monodehydroascorbate reductase 3 [Source:UniProtKB/Swiss-Prot;Acc:Q9SR59]	0.214661	0.216806	0.777261	0.00685307	0.470596	4.73e-05	0.512814	4.99e-08	0.185284	0.864823	0.236603	0.48474	0.57152	1.33e-05	0.525755	2.77e-07	AT3G09940	1004	1204	950	1585	1136	1141	1220	1289	1054	2283	1626	1844	945	895	837	1280	1316	1184	897	803	729	1107	1133	1172	753	540	953	586	973	897
AT5G41070	DRB5	Double-stranded RNA-binding protein 5 [Source:UniProtKB/Swiss-Prot;Acc:Q8GY79]	-0.0527878	0.991536	-0.0376948	0.999671	0.345274	0.559753	0.509827	0.042751	0.0174942	0.998814	-0.0490999	0.998013	0.244232	0.558701	0.0635605	0.94227	AT5G41070	147	143	157	167	135	149	172	118	152	120	133	147	126	95	144	166	165	141	142	107	120	157	155	206	146	109	145	119	122	151
AT5G19440	AT5G19440	At5g19440 [Source:UniProtKB/TrEMBL;Acc:Q29Q34]	0.163164	0.251354	0.0151157	0.999671	0.112672	0.687658	0.509679	7.84e-12	-0.168549	0.577348	-0.100803	0.828737	0.267146	0.00118958	0.654482	5.48e-14	AT5G19440	2358	2652	2810	3955	2570	2719	2480	2135	2473	2435	1891	2372	2706	2825	2965	3357	3305	2685	3173	2810	2680	3713	3780	4692	2080	2060	2219	1740	1756	2024
AT1G30990	AT1G30990	F17F8.9 [Source:UniProtKB/TrEMBL;Acc:Q9FYJ0]	-0.401963	0.862057	0.278127	0.999671	0.935247	0.0400967	0.509015	0.492195	-0.687052	0.864823	-0.62126	0.84414	0.431336	0.657478	0.528421	0.602957	AT1G30990	34	40	31	43	24	18	33	30	23	31	28	39	27	44	34	80	73	51	30	25	40	43	43	47	15	17	26	9	11	15
AT3G07390	AIR12	AIR12 [Source:UniProtKB/TrEMBL;Acc:A0A178VEI7]	0.102692	0.91244	0.154182	0.934106	0.401157	0.00461008	0.507643	0.000120086	0.137382	0.851773	0.13067	0.96449	0.15052	0.510528	-0.052694	0.908341	AT3G07390	481	509	683	706	607	560	647	489	644	659	554	630	688	772	760	990	1149	834	809	958	787	1014	1345	1240	558	519	675	583	606	678
AT5G01850	AT5G01850	Protein kinase superfamily protein [Source:TAIR;Acc:AT5G01850]	0.287917	0.641659	-0.186942	0.999671	0.177853	0.916877	0.507511	0.0274915	-0.223319	0.936344	0.161361	0.998013	-0.0234526	0.980101	0.0492116	0.966445	AT5G01850	101	127	107	179	132	119	129	130	110	129	76	100	132	168	127	189	153	150	139	117	150	172	201	195	101	85	108	70	88	86
AT5G13750	ZIFL1	ZIFL1 [Source:UniProtKB/TrEMBL;Acc:A0A178UFA6]	0.0739885	0.970775	0.092544	0.999671	0.264505	0.148364	0.505954	6.85e-05	-0.115838	0.968614	-0.00023865	0.999576	0.424857	0.0052034	0.526622	0.000104126	AT5G13750	415	396	444	586	370	440	379	375	455	441	354	410	513	548	596	785	683	560	717	632	509	766	888	950	270	273	389	260	293	277
AT1G76040	CPK29	calcium-dependent protein kinase 29 [Source:TAIR;Acc:AT1G76040]	0.167096	0.890804	0.00875896	0.999671	0.186193	0.853825	0.505883	0.00589434	-0.0783124	0.996686	0.0228539	0.998013	0.443753	0.129079	0.106745	0.859324	AT1G76040	172	169	192	268	215	150	198	165	198	180	185	159	191	175	186	253	200	189	186	174	191	251	264	255	128	149	159	130	154	117
AT5G55450	AT5G55450	Bifunctional inhibitor/lipid-transfer protein/seed storage 2S albumin superfamily protein [Source:UniProtKB/TrEMBL;Acc:Q9FJ65]	-0.253587	0.347268	-0.107374	0.999671	0.49175	0.00763565	0.503172	0.000685649	-0.216459	0.944876	-0.250189	0.820699	-0.336353	0.362352	-0.075732	0.932177	AT5G55450	316	445	428	400	287	350	642	495	641	483	517	533	331	472	527	559	706	610	485	480	413	506	654	778	197	230	157	204	125	165
AT1G54820	AT1G54820	Protein kinase superfamily protein [Source:UniProtKB/TrEMBL;Acc:F4HYK7]	0.106383	0.949169	0.0547715	0.999671	0.242488	0.649279	0.502681	0.00777665	0.305373	0.684242	0.0166208	0.998013	-0.0800858	0.890956	-0.250648	0.371214	AT1G54820	224	259	256	283	274	269	235	231	286	204	256	268	205	196	279	285	257	273	219	226	207	281	345	284	249	168	374	264	304	366
AT4G05020	NDB2	NAD(P)H dehydrogenase B2 [Source:UniProtKB/TrEMBL;Acc:F4JGL5]	-0.232561	0.254014	0.179515	0.883437	0.401761	0.00114853	0.499661	8.07e-06	-0.329985	0.208409	-0.0559314	0.998013	0.587512	2.06e-07	0.649675	4.6e-09	AT4G05020	609	681	582	640	545	487	718	695	733	854	586	845	716	833	680	1140	990	874	869	710	665	897	1126	1102	796	872	832	622	665	658
AT1G17600	AT1G17600	Disease resistance protein (TIR-NBS-LRR class) family [Source:UniProtKB/TrEMBL;Acc:F4I901]	0.127684	0.978206	-0.0603526	0.999671	0.923908	0.0341394	0.499431	0.110299	0.135089	0.996686	0.211122	0.998013	0.580742	0.251765	0.543305	0.146624	AT1G17600	60	63	85	90	68	79	87	53	69	59	70	56	34	96	44	124	117	92	103	84	107	113	159	137	68	73	32	60	62	67
AT5G53760	MLO11	MLO-like protein [Source:UniProtKB/TrEMBL;Acc:B9DGT8]	-0.0261666	0.995537	0.000912844	0.999895	0.0706413	0.985254	0.499361	0.00152292	-0.0500325	0.998414	-0.146903	0.994861	0.229586	0.346529	0.178299	0.567263	AT5G53760	280	323	303	410	276	254	246	254	263	241	210	265	314	352	369	409	386	310	276	263	233	317	363	398	243	188	247	211	216	204
AT4G24450	GWD2	Alpha-glucan water dikinase 2 [Source:UniProtKB/Swiss-Prot;Acc:Q9STV0]	0.190395	0.853425	-0.000100475	0.999933	0.167779	0.925752	0.496433	0.0164469	0.329702	0.696282	0.0589564	0.998013	-0.27414	0.426661	-0.11954	0.81456	AT4G24450	195	178	155	279	188	175	189	172	218	176	133	235	168	203	138	226	183	175	221	161	166	228	279	252	112	104	158	134	140	181
AT1G70700	JAZ9	TIFY7 [Source:UniProtKB/TrEMBL;Acc:A0A178WMP7]	0.0771974	0.896666	-0.0144736	0.999671	0.323534	0.0355202	0.495033	0.000490408	0.0278387	0.998414	0.121467	0.971533	0.146746	0.818138	0.226719	0.215363	AT1G70700	955	1119	1159	1296	1103	1150	1258	1034	1168	1223	887	1091	448	524	514	716	648	528	645	538	499	676	912	742	1428	954	1558	942	1387	1550
AT1G17020	SRG1	Protein SRG1 [Source:UniProtKB/Swiss-Prot;Acc:Q39224]	0.0595752	0.991536	0.354124	0.834534	-0.0670374	0.995776	0.493905	0.023351	-0.126915	0.986348	0.176284	0.980405	0.126753	0.839971	0.381467	0.258435	AT1G17020	129	215	153	204	173	161	158	175	123	187	128	239	193	192	190	204	168	187	163	135	145	212	193	208	134	118	233	117	164	144
AT5G44575	AT5G44575	At5g44575 [Source:UniProtKB/TrEMBL;Acc:Q8GWN6]	0.0657066	0.969276	0.132391	0.999671	0.196231	0.470952	0.493107	0.000292875	-0.329126	0.505455	0.158696	0.998013	0.0690231	0.870952	0.162152	0.752873	AT5G44575	382	500	462	537	438	487	343	311	329	384	305	317	454	514	615	673	612	554	337	315	332	452	406	508	271	179	281	172	193	194
AT1G16260	WAKL8	Wall-associated receptor kinase-like 8 [Source:UniProtKB/Swiss-Prot;Acc:Q9SA25]	0.0367975	0.991536	-0.255124	0.807888	0.552126	0.00455212	0.492175	0.015297	0.0665781	0.993854	0.0857485	0.998013	0.143761	0.728801	0.300858	0.192718	AT1G16260	186	253	243	274	229	225	305	234	319	207	241	218	146	190	206	306	264	236	194	150	225	245	262	280	293	241	305	253	267	333
AT1G63055	AT1G63055	Transmembrane protein [Source:UniProtKB/TrEMBL;Acc:Q5XVH6]	0.988968	0.0117556	-0.156438	0.999671	0.0975673	0.999236	0.491824	0.55674	0.096772	0.998414	0.0394051	0.998013	-0.0452186	0.983268	0.695757	0.357777	AT1G63055	31	42	51	108	55	94	55	55	73	39	55	59	42	26	71	36	60	53	45	28	31	33	40	72	30	14	35	32	19	29
AT1G33610	AT1G33610	Leucine-rich repeat (LRR) family protein [Source:UniProtKB/TrEMBL;Acc:F4HR91]	0.132727	0.947512	-0.0441823	0.999671	0.544616	0.000369276	0.490801	0.00591512	-0.265125	0.726859	0.151119	0.99271	0.584367	0.00175897	0.645847	0.000732759	AT1G33610	195	230	209	258	291	176	255	273	308	246	237	276	227	265	250	418	334	349	201	199	238	288	298	297	266	168	251	179	172	197
AT3G27870	ALA8	Probable phospholipid-transporting ATPase 8 [Source:UniProtKB/Swiss-Prot;Acc:Q9LK90]	0.0344368	0.993531	0.00739138	0.999671	0.112521	0.95516	0.484917	0.00427317	-0.115111	0.984364	-0.138693	0.998013	0.252097	0.424646	0.131123	0.809818	AT3G27870	260	280	273	407	223	255	198	160	194	143	173	201	223	232	269	269	243	281	223	222	222	273	297	353	194	155	179	137	186	149
AT3G21250	MRP6	Multidrug resistance-associated protein 6 [Source:UniProtKB/TrEMBL;Acc:A0A1I9LPV5]	0.184944	0.181905	-0.0819501	0.999671	-0.0877377	0.895037	0.47844	1.06e-08	0.13018	0.798674	0.210299	0.366705	0.362819	0.000270467	0.285249	0.0016524	AT3G21250	2114	2433	2562	3621	2293	2603	1830	1657	1917	1507	1496	1767	1900	2083	2495	2272	2132	1782	1819	1620	1564	2051	2143	2697	1216	1125	1432	1163	1379	1467
AT2G47800	ABCC4	ABC transporter C family member 4 [Source:UniProtKB/Swiss-Prot;Acc:Q7DM58]	-0.187623	0.24571	0.118254	0.98481	0.275055	0.0722955	0.476927	5.24e-09	-0.274364	0.319285	0.115825	0.980652	0.240423	0.178577	0.45553	4.68e-06	AT2G47800	865	983	953	1068	799	722	874	745	845	829	767	901	741	890	764	1081	1031	837	1007	975	1065	1364	1336	1481	775	820	840	595	681	691
AT2G44290	YLS3	Protein YLS3 [Source:UniProtKB/Swiss-Prot;Acc:O64864]	0.0333865	0.993531	-0.113325	0.999671	0.469581	0.00877218	0.476214	0.00745491	-0.420338	0.902708	0.249558	0.63647	0.370194	0.0331844	0.576753	0.000186161	AT2G44290	316	352	377	369	430	310	379	421	544	398	363	400	235	360	324	510	408	373	362	338	415	379	591	564	468	652	367	338	328	453
AT1G19670	CLH1	Chlorophyllase-1 [Source:UniProtKB/Swiss-Prot;Acc:O22527]	0.300468	0.814194	-0.0468947	0.999671	0.408024	0.0175947	0.47559	0.4363	0.323163	0.239919	0.231881	0.998013	0.161254	0.573567	0.128507	0.912724	AT1G19670	678	729	972	889	1137	969	662	712	820	865	505	625	679	762	654	967	1112	749	1730	1233	883	1600	2001	1631	1027	581	918	889	1078	1063
AT1G66970	SVL2	SHV3-like 2 [Source:UniProtKB/TrEMBL;Acc:F4HQ30]	-0.0370292	0.977149	0.0225686	0.999671	0.342528	0.000922166	0.474283	1.07e-12	0.0414223	0.989969	0.0596551	0.997181	-0.00289685	0.992222	0.140486	0.351674	AT1G66970	2085	2382	2236	2593	2248	1997	2666	2346	2611	2142	2400	2683	1766	2123	2228	3214	2262	2423	1883	1764	1876	2277	2568	2727	2445	1865	2780	2165	2386	2470
AT3G26180	CYP71B20	Cytochrome P450 71B20 [Source:UniProtKB/Swiss-Prot;Acc:Q9LTM3]	0.0937058	0.839677	0.0382004	0.999671	0.34435	0.00405332	0.473708	1.24e-05	0.184099	0.71466	0.17463	0.648492	0.420301	0.000187524	0.425202	0.000150021	AT3G26180	655	824	789	1023	761	751	605	637	612	607	537	643	505	592	585	811	670	689	543	500	597	727	700	818	760	547	728	600	776	866
AT4G15610	AT4G15610	CASP-like protein 1D1 [Source:UniProtKB/Swiss-Prot;Acc:Q9FE29]	0.263749	0.0409898	-0.0970116	0.999671	0.46271	0.00052236	0.473023	8.07e-06	-0.114596	0.951472	0.0782067	0.998013	0.824845	2.46e-09	0.79686	2.17e-08	AT4G15610	669	837	959	1235	910	945	884	762	974	896	603	791	557	658	572	992	849	673	745	653	594	811	914	1003	645	602	689	433	620	697
AT4G02660	AT4G02660	Beige/BEACH domain ;WD domain, G-beta repeat protein [Source:TAIR;Acc:AT4G02660]	-0.0106681	0.998459	-0.0862115	0.999671	0.0755574	0.989221	0.471211	0.00222642	-0.0719989	0.996686	0.00316883	0.998158	0.115338	0.808937	0.255225	0.357777	AT4G02660	283	296	317	385	272	279	253	219	235	210	192	220	244	260	257	281	240	293	283	257	244	322	364	386	223	172	166	146	222	150
AT1G76970	TOL4	TOM1-like protein 4 [Source:UniProtKB/Swiss-Prot;Acc:Q6NQK0]	0.0680431	0.983057	0.181663	0.999671	0.381488	0.182347	0.470015	0.0162602	-0.461039	0.527222	0.173671	0.992996	0.447013	0.0606511	0.348872	0.138708	AT1G76970	157	185	169	213	170	177	184	185	150	195	162	196	181	186	192	233	274	231	200	175	217	240	298	269	219	243	145	121	165	152
AT2G46440	CNGC11	Cyclic nucleotide-gated ion channel 11 [Source:UniProtKB/Swiss-Prot;Acc:Q9SKD6]	0.506685	0.0432647	0.0731363	0.999671	0.785201	4.28e-10	0.469935	0.0126655	0.09496	0.996686	0.0354746	0.998013	0.698883	0.000898594	0.965803	9e-06	AT2G46440	103	133	137	202	182	167	81	115	150	133	91	118	250	286	278	498	439	486	222	281	247	333	352	342	92	74	75	92	79	78
AT5G01100	FRB1	FRB1 [Source:UniProtKB/TrEMBL;Acc:A0A178U817]	0.662378	0.0205159	0.244736	0.999671	0.632992	0.109422	0.468798	0.218988	-0.310882	0.890137	0.125666	0.998013	0.693696	0.0287505	0.562351	0.0641816	AT5G01100	90	91	122	160	189	147	124	123	159	138	173	135	83	88	79	138	167	90	87	78	96	102	147	106	152	153	82	96	96	118
AT5G65380	DTX27	Protein DETOXIFICATION 27 [Source:UniProtKB/Swiss-Prot;Acc:Q9FKQ1]	-0.0218394	0.991536	-0.060302	0.999671	0.0813598	0.878566	0.466252	9.59e-11	-0.128555	0.806158	0.0343643	0.998013	0.217522	0.00674717	0.283608	0.00038295	AT5G65380	3245	4002	3896	4598	3257	3634	4580	3873	4420	3776	3510	4246	2108	2348	2626	2834	2577	2202	1601	1406	1418	1845	1942	2244	3457	2795	4274	2608	3196	3490
AT4G02940	ALKBH10B	RNA demethylase ALKBH10B [Source:UniProtKB/Swiss-Prot;Acc:Q9ZT92]	-0.146055	0.526698	0.184506	0.704311	0.319786	0.0189358	0.465929	6.49e-05	-0.142594	0.847091	0.0737605	0.998013	0.349191	0.00609377	0.282684	0.0114104	AT4G02940	917	975	1037	1131	812	841	869	712	863	969	695	933	1162	1128	1113	1471	1588	1266	1229	1203	933	1344	1550	1705	689	684	903	620	669	708
AT5G42650	CYP74A	Allene oxide synthase, chloroplastic [Source:UniProtKB/Swiss-Prot;Acc:Q96242]	0.470548	3.77e-09	0.367224	0.00910564	0.357592	0.00135444	0.465727	0.344398	0.367259	0.0157153	0.0627455	0.998013	0.143644	0.322255	-0.0203169	0.981428	AT5G42650	1749	2052	1955	3062	2882	2376	1855	2020	2185	2768	1954	2636	2101	2044	2002	2775	2924	2328	2947	3049	2141	3138	4511	3445	2525	1872	3058	2585	3311	3350
ATCG00190	RPOB	DNA-directed RNA polymerase subunit beta [Source:UniProtKB/TrEMBL;Acc:A0A1B1W4T9]	0.0802251	0.944615	0.164139	0.999671	0.230658	0.597991	0.464383	0.00195461	-0.0285301	0.998414	-0.0649559	0.998013	0.133335	0.643298	0.0511793	0.91781	ATCG00190	436	477	476	620	477	446	424	370	405	321	441	491	297	346	464	439	403	467	390	331	452	482	585	524	449	351	422	333	491	332
AT1G76690	OPR2	OPR2 [Source:UniProtKB/TrEMBL;Acc:A0A178W9S3]	0.115059	0.843315	0.101363	0.999671	0.086717	0.942735	0.463717	3.79e-06	0.088494	0.982074	0.219062	0.719853	0.568194	1.7e-05	0.604444	4.09e-07	AT1G76690	830	946	1025	1397	812	993	639	475	571	625	479	581	871	1005	1256	1276	1143	954	1123	880	911	1216	1201	1545	295	318	341	306	317	367
AT2G17500	PILS5	Protein PIN-LIKES 5 [Source:UniProtKB/Swiss-Prot;Acc:Q9SHL8]	-0.0663342	0.963436	0.033214	0.999671	0.123846	0.887296	0.46248	7.47e-06	-0.161065	0.909775	0.243967	0.389395	0.621879	0.000205892	0.820003	0.00523793	AT2G17500	706	1027	839	1090	814	675	691	705	716	788	504	744	635	648	739	778	849	611	729	576	673	855	814	1015	588	556	653	362	632	576
AT1G64950	CYP89A5	Cytochrome P450, family 89, subfamily A, polypeptide 5 [Source:UniProtKB/TrEMBL;Acc:Q9XIQ1]	0.189162	0.261727	0.00832244	0.999671	0.0860137	0.991177	0.46241	2.32e-10	-0.0232908	0.998414	0.119697	0.94875	0.236737	0.0684754	0.246524	0.00668914	AT1G64950	1970	2167	2154	3006	2007	2518	1570	1492	1915	1553	1474	1642	1766	1936	2349	2342	2458	1714	1878	1784	1746	2202	2563	2588	1610	1492	1935	1434	1631	1741
AT2G36970	UGT86A1	Glycosyltransferase (Fragment) [Source:UniProtKB/TrEMBL;Acc:W8Q6X6]	0.264089	0.433313	-0.162472	0.999671	-0.116018	0.944772	0.460744	0.00391671	0.0575006	0.997254	0.0502283	0.998013	0.411414	0.0946376	0.271736	0.400823	AT2G36970	330	314	358	564	319	394	202	150	185	168	128	151	311	314	409	345	345	278	292	226	268	317	342	407	164	174	189	163	186	185
AT1G78380	GSTU19	GSTU19 [Source:UniProtKB/TrEMBL;Acc:A0A178W4K6]	0.196452	0.032484	0.0466566	0.999671	0.296599	0.00049925	0.459826	9.72e-12	-0.0482338	0.982074	-0.0300103	0.998013	0.189772	0.0141113	0.425667	2.42e-07	AT1G78380	7424	8957	9517	12023	8825	10103	9227	8091	9879	9049	7826	9355	7840	8714	10095	11942	11612	9639	11286	9303	9191	12357	12801	15227	10652	9798	12756	9848	9492	11811
AT5G39580	PER62	Peroxidase 62 [Source:UniProtKB/Swiss-Prot;Acc:Q9FKA4]	0.129134	0.882259	0.206064	0.767324	0.983015	8.71e-12	0.458034	3.78e-05	-0.70355	0.666047	0.455191	0.0434349	1.19469	1.21e-13	1.3065	8.67e-07	AT5G39580	365	419	518	486	502	481	624	637	547	605	637	715	268	315	315	675	684	447	689	653	605	789	819	1038	578	673	340	250	355	379
AT2G36750	UGT73C1	UDP-glycosyltransferase 73C1 [Source:UniProtKB/Swiss-Prot;Acc:Q9ZQ99]	0.118985	0.97825	0.0631154	0.999671	-0.150131	0.996784	0.454781	0.0269456	-0.250463	0.993185	0.557151	0.857396	0.98285	0.00582195	0.54144	0.000282415	AT2G36750	477	527	601	759	414	657	240	185	249	210	229	214	361	340	505	395	488	221	439	418	305	392	569	619	583	1011	392	539	536	627
AT5G61010	ATEXO70E2	Exocyst complex component EXO70E2 [Source:UniProtKB/Swiss-Prot;Acc:Q9FNR3]	-0.00835753	0.998459	-0.138859	0.980825	0.315069	0.00457414	0.453301	3.74e-06	-0.265049	0.94879	-0.110704	0.990593	0.793905	1.85e-12	0.774974	3.25e-11	AT5G61010	572	678	640	770	580	617	682	669	714	576	557	621	665	732	756	998	910	815	740	609	696	824	968	964	586	700	466	415	520	516
AT3G26470	AT3G26470	Powdery mildew resistance protein, RPW8 domain-containing protein [Source:UniProtKB/TrEMBL;Acc:Q9LIM8]	0.207364	0.51175	0.30582	0.269401	0.329051	0.119009	0.450841	0.0105811	-0.358677	0.609789	0.164024	0.925281	0.471041	0.0295501	0.573696	0.00106504	AT3G26470	308	387	331	507	395	342	345	337	349	430	327	439	267	313	315	428	395	320	296	214	311	366	370	364	371	437	275	265	291	281
ATCG00770	RPS8	30S ribosomal protein S8, chloroplastic [Source:UniProtKB/Swiss-Prot;Acc:P56801]	0.180489	0.387925	0.174801	0.999671	0.460563	0.50739	0.450838	0.00092168	0.419218	0.0122708	0.317604	0.18746	0.772969	1.1e-10	0.0921305	0.779691	ATCG00770	801	795	905	1102	938	925	759	604	722	535	756	901	372	499	679	689	642	803	756	595	909	1037	958	1035	890	637	777	880	1100	998
AT3G26170	CYP71B19	Putative cytochrome P450 [Source:UniProtKB/TrEMBL;Acc:Q541W8]	0.0350561	0.991536	0.207954	0.999671	0.433956	0.00950896	0.449744	0.00120003	0.155933	0.959595	0.143289	0.998013	0.953501	1.57e-09	1.09438	3.95e-18	AT3G26170	250	324	318	373	331	251	210	237	224	266	202	261	311	397	340	557	402	481	392	350	377	536	461	505	202	157	183	131	221	238
AT3G19580	AZF2	ZF2 [Source:UniProtKB/TrEMBL;Acc:A0A178VJ97]	0.660279	0.00153973	0.255092	0.999671	0.315666	0.862101	0.448515	0.344745	0.177269	0.971452	0.396423	0.7747	1.04286	0.00114399	0.423067	0.416404	AT3G19580	109	138	127	239	212	167	90	75	80	94	83	96	60	46	65	92	64	62	85	49	65	79	97	90	115	165	107	119	153	164
AT4G34710	ADC2	Arginine decarboxylase 2 [Source:UniProtKB/Swiss-Prot;Acc:O23141]	0.0848236	0.614154	0.0615478	0.999671	0.239772	0.000175256	0.448151	9.38e-10	-0.037036	0.996686	0.208388	0.00105217	0.47197	1.74e-08	0.59484	0.00570767	AT4G34710	6833	7970	8582	10180	8327	7447	7523	7356	8285	7948	6379	8361	8440	9023	9364	11140	10773	10242	12391	10958	9831	13495	15039	16121	10547	11614	10590	9134	11221	11044
AT4G24970	MORC7	Protein MICRORCHIDIA 7 [Source:UniProtKB/Swiss-Prot;Acc:F4JRS4]	-0.0928299	0.97825	0.0337716	0.999671	0.452896	0.145208	0.447855	0.0498833	0.281943	0.870024	-0.0996706	0.998013	0.0392922	0.959629	0.135311	0.806451	AT4G24970	136	127	112	138	121	111	139	99	131	122	100	130	113	121	149	198	154	180	169	127	166	203	201	215	135	87	100	100	154	125
AT5G45380	DUR3	DUR3 [Source:UniProtKB/TrEMBL;Acc:A0A178UG75]	0.246391	0.499977	-0.0399453	0.999671	0.0942062	0.958527	0.447085	0.00785832	-0.0795722	0.996686	0.0707207	0.998013	-0.0397138	0.952751	0.0289741	0.971133	AT5G45380	221	232	293	337	303	282	307	274	315	320	213	283	312	347	344	399	381	309	238	227	249	315	293	352	122	142	169	105	145	150
ATCG00810	RPL22	50S ribosomal protein L22, chloroplastic [Source:UniProtKB/Swiss-Prot;Acc:P56795]	0.115259	0.595763	0.110571	0.999671	0.432863	0.000535587	0.446365	0.399491	0.371949	0.011194	0.275151	0.820176	0.56887	5.65e-06	0.239957	0.135161	ATCG00810	1365	1544	1605	1874	1645	1578	1511	1098	1309	1015	1359	1556	797	1093	1258	1522	1295	1466	1286	986	1840	1717	1822	1963	1609	1301	1445	1566	2003	1910
AT5G14730	AT5G14730	At5g14730 [Source:UniProtKB/TrEMBL;Acc:Q9LER3]	0.58436	0.000670223	0.745064	0.000184273	0.49204	0.0129775	0.444845	0.0223535	0.0242537	0.998814	0.784874	0.000990331	0.91606	0.0315296	0.291352	0.392417	AT5G14730	219	260	199	416	303	347	134	131	140	214	184	238	203	199	265	339	335	278	332	245	265	346	311	474	264	440	223	322	319	306
AT4G18020	APRR2	Two-component response regulator-like APRR2 [Source:UniProtKB/Swiss-Prot;Acc:Q6LA43]	0.156907	0.544452	0.00856655	0.999671	0.139963	0.719406	0.444782	5.84e-05	-0.0229681	0.998414	0.0616535	0.998013	0.194958	0.279665	-0.0308145	0.952529	AT4G18020	533	624	693	816	669	666	671	618	687	618	544	699	513	548	590	668	581	599	536	467	512	610	716	705	518	428	598	442	503	523
AT3G05360	RLP30	Receptor-like protein 30 [Source:UniProtKB/Swiss-Prot;Acc:Q9MA83]	0.294239	0.472576	-0.079564	0.999671	0.288019	0.551177	0.444259	0.031781	-0.251772	0.864823	-0.0633816	0.998013	0.535178	0.0254433	0.947495	1.8e-09	AT3G05360	126	172	205	246	203	192	147	160	158	159	106	149	168	189	197	267	248	174	215	191	172	235	236	306	144	171	155	118	133	136
AT5G39670	CML46	Probable calcium-binding protein CML46 [Source:UniProtKB/Swiss-Prot;Acc:Q93Z27]	0.843429	0.000219517	0.179376	0.999671	0.748118	0.0253224	0.443019	0.187653	-0.561433	0.95738	0.466463	0.599675	1.37159	3.8e-06	0.790845	0.000451678	AT5G39670	71	101	97	172	166	161	77	105	109	99	103	107	72	73	58	119	100	128	124	91	140	128	144	205	141	331	85	119	138	134
AT1G65690	NHL6	NDR1/HIN1-like protein 6 [Source:UniProtKB/Swiss-Prot;Acc:Q8LD98]	0.22625	0.773777	-0.0173953	0.999671	0.438418	0.0447857	0.440562	0.0186297	0.139419	0.972089	0.236942	0.931065	0.562827	0.00908776	0.37388	0.248787	AT1G65690	136	142	144	176	179	159	140	139	186	143	103	186	193	225	183	305	257	267	212	234	240	273	293	356	149	124	133	140	130	165
AT4G30270	XTH24	Xyloglucan endotransglucosylase/hydrolase protein 24 [Source:UniProtKB/Swiss-Prot;Acc:P24806]	-0.276753	3.43e-05	0.216926	0.00152723	0.309574	0.596671	0.43994	1.28e-08	0.0227051	0.998814	0.383911	2.96e-13	0.234418	0.0339247	0.120194	0.469916	AT4G30270	8685	11935	11059	10457	8881	7877	13653	12483	13924	14330	13418	15793	4707	5627	7122	7933	8065	5878	3123	2631	2599	3210	3815	4156	14769	15304	12772	12074	13208	17883
AT4G26500	SUFE1	SufE-like protein 1, chloroplastic/mitochondrial [Source:UniProtKB/Swiss-Prot;Acc:Q84W65]	-0.436134	0.963034	0.104322	0.999671	-0.195632	0.969283	0.439576	0.0457247	0.0631182	0.997254	-0.108153	0.998013	0.171986	0.899976	-0.179074	0.894845	AT4G26500	61	209	311	138	115	172	290	183	237	218	266	220	79	133	164	88	83	155	194	186	157	204	246	270	277	242	275	240	187	387
AT5G64250	AT5G64250	2-nitropropane dioxygenase-like protein [Source:UniProtKB/TrEMBL;Acc:Q9FMG0]	0.22913	0.126265	0.160493	0.897465	0.482798	4.81e-06	0.439171	2.48e-06	-0.120947	0.944343	0.104275	0.998013	0.727275	9.1e-11	0.789775	7.71e-15	AT5G64250	642	847	800	1146	779	883	643	602	779	719	620	775	610	714	795	1001	1055	938	836	773	723	988	1010	1120	615	671	637	501	632	600
AT1G14130	AT1G14130	2-oxoglutarate (2OG) and Fe(II)-dependent oxygenase superfamily protein [Source:UniProtKB/TrEMBL;Acc:Q9XI75]	0.258996	0.513192	-0.0226461	0.999671	0.0491588	0.998713	0.43891	0.00559467	-0.0922837	0.988238	0.159941	0.992058	0.174362	0.626214	0.152266	0.711938	AT1G14130	255	251	342	460	276	334	263	248	299	252	236	256	260	314	359	373	352	255	313	233	286	334	365	411	208	164	244	180	188	188
AT5G17760	AT5G17760	AAA-ATPase At5g17760 [Source:UniProtKB/Swiss-Prot;Acc:Q9FN75]	0.166565	0.483765	0.185298	0.72749	0.242791	0.181027	0.436898	5.09e-07	-0.26386	0.488891	-0.0370304	0.998013	0.324944	0.0101381	0.300455	0.00548193	AT5G17760	539	607	664	815	691	618	583	479	620	589	588	601	746	718	677	902	852	828	991	971	948	1196	1239	1458	948	971	838	663	788	806
AT5G25440	AT5G25440	Protein kinase superfamily protein [Source:TAIR;Acc:AT5G25440]	0.156951	0.853425	0.0230375	0.999671	0.582392	4.35e-05	0.435221	0.00479068	-0.299932	0.554298	0.0452965	0.998013	0.482318	0.0100008	0.709283	2.07e-05	AT5G25440	221	310	258	301	308	299	293	271	313	248	273	311	232	255	266	410	377	358	282	284	326	365	407	418	260	224	248	179	189	210
AT1G75040	PR5	Pathogenesis-related protein 5 [Source:UniProtKB/Swiss-Prot;Acc:P28493]	0.466614	0.00305733	-0.0770277	0.999671	0.191219	0.788636	0.435067	0.330644	0.516088	0.011688	0.0935827	0.998013	-0.136533	0.705939	-0.302898	0.0659195	AT1G75040	241	350	313	533	357	415	338	325	456	402	280	307	423	372	355	465	512	365	525	492	355	481	702	652	253	247	324	343	391	408
AT3G59220	PRN1	Pirin-1 [Source:UniProtKB/Swiss-Prot;Acc:Q9LX49]	-0.158724	0.68641	0.248212	0.578422	0.653304	4.86e-08	0.433784	0.000103828	-0.309163	0.140977	-0.0755658	0.998013	0.809203	4.43e-14	0.750719	3.23e-12	AT3G59220	486	593	599	609	554	409	596	553	601	778	493	680	625	686	551	1168	984	844	501	502	508	615	681	719	722	564	808	480	571	580
AT3G04480	AT3G04480	Endoribonuclease [Source:UniProtKB/TrEMBL;Acc:F4J3Q1]	0.0293811	0.991536	0.0210135	0.999671	0.270827	0.0685404	0.433229	8e-06	-0.117758	0.909775	-0.0124723	0.998013	0.261017	0.0630385	0.250473	0.038424	AT3G04480	591	685	660	803	660	606	618	540	677	573	545	618	576	736	736	932	738	835	679	580	668	780	853	931	755	623	689	573	576	705
AT3G14680	CYP72A14	Cytochrome P450 72A14 [Source:UniProtKB/Swiss-Prot;Acc:Q9LUC6]	0.0219036	0.993531	0.0817121	0.999671	0.147036	0.623748	0.432294	3.9e-05	-0.160404	0.861416	0.104867	0.998013	0.550466	5.62e-06	0.7573	9.25e-16	AT3G14680	512	617	601	756	564	524	535	497	584	512	515	569	622	784	730	871	799	730	806	703	723	1043	907	1010	491	460	571	397	499	422
AT3G55200	SAP130A	Spliceosome-associated protein 130 B [Source:UniProtKB/Swiss-Prot;Acc:P0DKL6]	0.00612241	0.998459	0.106605	0.999671	0.130286	0.569188	0.431476	1.75e-06	-0.0885279	0.952743	0.130499	0.828207	0.0712809	0.782724	0.00353474	0.992258	AT3G55200	1208	1525	1353	1656	1293	1338	1267	1050	1155	1191	994	1313	1179	1404	1309	1532	1349	1441	1187	1122	1291	1642	1510	1625	1391	1120	1599	1074	1401	1251
AT2G36380	ABCG34	ABC transporter G family member 34 [Source:UniProtKB/Swiss-Prot;Acc:Q7PC87]	0.130708	0.409838	0.255822	0.0321084	0.160052	0.528435	0.430151	3.13e-11	0.0957735	0.944343	0.168429	0.519374	0.353509	6.24e-06	0.302703	0.000604553	AT2G36380	3852	4652	4332	6231	4119	4457	3579	3394	3442	4104	3222	4363	3989	4300	4575	5268	5462	3889	4047	3844	3580	4787	5020	5445	2503	1878	2574	1934	2777	2468
AT2G31750	UGT74D1	UDP-glucosyl transferase 74D1 [Source:TAIR;Acc:AT2G31750]	0.0608402	0.912116	-0.0441088	0.999671	0.0391169	0.989221	0.428678	1.59e-09	0.00898719	0.998814	0.0220955	0.998013	0.0847384	0.624558	0.168271	0.313945	AT2G31750	1778	2109	2193	2597	1923	2109	2366	1874	2149	1923	1888	1953	1647	1759	1977	2135	1837	1656	1655	1538	1518	1907	2064	2288	1568	1281	1886	1555	1401	1627
AT2G46630	AT2G46630	Putative extensin [Source:UniProtKB/TrEMBL;Acc:Q9ZNU3]	-0.251947	0.464481	0.304596	0.259596	-0.278045	0.337287	0.428318	0.0210317	-0.0627376	0.996686	0.0674422	0.998013	-0.411478	0.0970379	-0.530619	0.0167789	AT2G46630	312	326	283	312	260	241	316	282	312	338	318	395	355	357	323	321	287	263	252	222	233	316	330	288	258	221	360	220	259	296
AT1G54100	ALDH7B4	ALDH7B4 [Source:UniProtKB/TrEMBL;Acc:A0A178W3F2]	0.098314	0.72243	0.0203344	0.999671	0.154387	0.171475	0.427911	1.99e-11	0.0165822	0.998814	-0.0953106	0.98328	0.516148	2.65e-11	0.669284	5.3e-16	AT1G54100	3156	3763	4229	5202	3515	3806	3161	3004	3352	3043	2675	3323	2675	2921	3142	3476	3373	3020	3119	2804	2962	3674	3669	4456	1859	1481	1942	1338	1988	1855
AT3G50480	HR4	RPW8-like protein 4 [Source:UniProtKB/Swiss-Prot;Acc:Q9SCS6]	0.0505823	0.971421	0.0824771	0.999671	0.448511	3.26e-08	0.427006	1.26e-08	-0.268804	0.239919	-0.0138493	0.998013	0.348898	2.78e-05	1.07851	1.73e-05	AT3G50480	2363	2661	2523	2734	2681	2687	3000	3000	3329	2944	2898	3407	1969	2435	2690	3598	2947	3254	3060	3078	3215	3605	4308	4523	3194	3051	3101	2659	2207	2692
AT3G28270	AT3G28270	UPF0496 protein At3g28270 [Source:UniProtKB/Swiss-Prot;Acc:Q9LHD9]	-0.431929	0.0699491	-0.200701	0.965151	-0.643243	0.0492524	0.426303	0.441331	-0.28986	0.713233	-0.0452536	0.998013	-0.275272	0.447206	0.157511	0.66961	AT3G28270	201	265	252	236	142	180	525	475	405	403	303	445	113	160	146	107	65	100	57	70	52	90	74	73	349	311	626	276	326	408
AT1G59700	GSTU16	Glutathione S-transferase U16 [Source:UniProtKB/Swiss-Prot;Acc:Q9XIF8]	0.107936	0.864714	-0.107264	0.999671	-0.0109932	0.999311	0.425839	0.021362	0.0756838	0.986611	0.0109734	0.998013	0.0708341	0.871234	0.392479	0.0660675	AT1G59700	570	750	689	976	596	704	579	508	626	468	511	500	415	548	692	551	627	475	376	295	285	329	435	505	370	318	423	303	398	436
AT5G41750	AT5G41750	Disease resistance protein (TIR-NBS-LRR class) family [Source:UniProtKB/TrEMBL;Acc:Q9LSX5]	0.538509	0.0276834	0.0298518	0.999671	0.547687	0.117447	0.424096	0.237666	-0.523276	0.856317	0.432817	0.399995	1.29568	5.47e-10	0.589387	0.0372138	AT5G41750	135	157	167	223	213	252	174	163	211	174	162	186	124	99	122	184	204	127	128	138	137	125	232	178	367	473	230	203	254	295
AT4G23220	CRK14	Cysteine-rich receptor-like protein kinase 14 [Source:UniProtKB/Swiss-Prot;Acc:Q8H199]	0.352604	0.725512	-0.0287282	0.999671	0.864236	0.000571625	0.422038	0.100537	-0.932796	0.20169	0.050184	0.998013	1.27241	1.25e-05	1.12384	9.96e-06	AT4G23220	53	75	51	99	76	65	45	63	77	55	44	72	66	126	95	198	156	174	133	127	147	178	175	184	65	60	46	25	31	32
AT3G21750	UGT71B1	Glycosyltransferase (Fragment) [Source:UniProtKB/TrEMBL;Acc:W8PUT5]	0.098518	0.837949	-0.00650652	0.999671	0.298701	0.02922	0.420229	4.45e-06	0.0418238	0.996686	-0.0336803	0.998013	0.169432	0.331867	0.256224	0.029306	AT3G21750	607	734	713	944	692	672	680	601	662	579	566	662	610	688	648	854	738	838	954	847	899	1155	1234	1163	636	525	817	580	709	670
AT1G21520	AT1G21520	Uncharacterized protein At1g21520/F24J8_4 [Source:UniProtKB/TrEMBL;Acc:Q8GYE6]	0.433516	0.0789606	0.00685135	0.999671	0.39709	0.200665	0.418302	0.0157291	-0.482231	0.923857	0.481006	0.0425173	1.04869	7.47e-07	0.305509	0.129507	AT1G21520	193	203	205	294	239	311	176	187	223	182	178	190	180	226	302	300	363	275	291	304	261	343	407	379	448	659	283	301	286	426
AT2G23200	AT2G23200	Probable receptor-like protein kinase At2g23200 [Source:UniProtKB/Swiss-Prot;Acc:O22187]	0.176407	0.660161	-0.191346	0.954166	0.497731	0.000547713	0.417464	0.00254905	-0.0997717	0.974682	0.178234	0.910733	0.48485	0.00085466	0.355318	0.0256775	AT2G23200	284	346	315	451	341	328	347	327	407	287	295	300	319	388	360	624	457	455	391	417	390	493	491	599	344	327	326	286	289	333
AT5G25930	AT5G25930	Kinase family with leucine-rich repeat domain-containing protein [Source:UniProtKB/TrEMBL;Acc:Q9XGZ2]	0.249034	0.326724	0.252953	0.593053	0.705614	4.72e-09	0.417459	0.00260493	-0.34898	0.936217	0.277544	0.613159	1.13676	1.19e-13	0.93456	1.18e-12	AT5G25930	360	400	350	504	419	455	400	368	442	485	345	523	405	472	425	782	782	596	461	506	484	562	703	650	434	579	318	318	361	368
AT5G07860	AT5G07860	HXXXD-type acyl-transferase family protein [Source:UniProtKB/TrEMBL;Acc:Q9SD98]	0.00880755	0.998459	0.0216185	0.999671	0.491357	0.00482753	0.41695	0.00380971	0.137901	0.944343	0.0612646	0.998013	0.0960463	0.822467	0.259091	0.14612	AT5G07860	268	328	305	345	289	310	400	327	338	304	284	426	208	249	302	410	348	324	357	316	307	386	442	462	273	227	365	260	315	343
AT5G51830	AT5G51830	Probable fructokinase-7 [Source:UniProtKB/Swiss-Prot;Acc:Q9FLH8]	0.209205	0.450768	0.0206576	0.999671	0.253091	0.836141	0.415823	0.00101439	-0.200655	0.846202	0.0306388	0.998013	0.527117	2.42e-06	0.560751	4.45e-07	AT5G51830	600	624	688	921	603	795	513	467	665	524	485	545	605	727	867	927	1045	678	863	807	647	894	1032	1129	499	615	508	443	486	459
AT4G39210	APL3	Glucose-1-phosphate adenylyltransferase [Source:UniProtKB/TrEMBL;Acc:A0A178US50]	-0.0969422	0.962775	0.447312	0.00806798	0.0331735	0.999236	0.415279	0.0355944	-0.0903845	0.9885	-0.170155	0.912901	-0.560992	0.00325934	-0.0763824	0.909371	AT4G39210	288	315	251	323	258	258	309	286	348	414	342	447	409	468	477	440	528	433	416	457	333	422	596	577	218	200	314	220	201	241
AT5G18470	AT5G18470	Curculin-like (Mannose-binding) lectin family protein [Source:UniProtKB/TrEMBL;Acc:Q94K76]	0.485883	0.00182307	0.333404	0.120927	0.715174	3.62e-09	0.414238	0.000668264	0.108516	0.981268	0.202972	0.903319	0.882654	1.39e-10	0.594921	9.11e-07	AT5G18470	287	267	313	521	383	376	335	286	333	397	335	390	378	389	377	679	686	547	712	678	589	857	900	838	353	362	284	293	380	389
AT2G02390	ATGSTZ1	glutathione S-transferase zeta 1 [Source:TAIR;Acc:AT2G02390]	0.132479	0.458878	0.0313919	0.999671	0.177688	0.182757	0.414112	1.86e-07	-0.140065	0.74703	-0.171937	0.465993	0.252049	0.0118206	0.525967	9.17e-11	AT2G02390	1124	1492	1386	1881	1394	1321	1419	1200	1488	1387	1115	1419	1271	1369	1403	1724	1548	1382	1411	1209	1380	1738	1608	1901	1199	1013	1419	957	1041	1189
AT1G43800	S-ACP-DES6	Stearoyl-[acyl-carrier-protein] 9-desaturase 6, chloroplastic [Source:UniProtKB/Swiss-Prot;Acc:Q84VY3]	-0.589494	1.39e-07	-0.0600569	0.999671	-1.18955	0.000172408	0.414034	0.762332	0.101391	0.976187	-0.417205	0.0112567	-0.644404	0.212343	-0.355714	0.600056	AT1G43800	495	602	567	477	354	330	594	543	742	605	445	637	726	905	1158	380	519	329	530	792	414	915	839	523	495	335	493	515	395	448
AT1G72680	CAD1	CAD1 [Source:UniProtKB/TrEMBL;Acc:A0A178WLT3]	0.207361	0.237029	-0.0158093	0.999671	0.132995	0.796425	0.414002	1.39e-05	-0.064192	0.986026	-0.105946	0.990593	0.223076	0.114533	0.561544	3.78e-06	AT1G72680	766	831	952	1270	854	968	732	641	808	660	598	757	732	718	908	966	914	749	943	744	829	1003	1050	1250	658	588	637	536	600	616
AT4G15760	MO1	monooxygenase 1 [Source:TAIR;Acc:AT4G15760]	0.190655	0.869687	0.0340267	0.999671	-0.0545098	0.999236	0.413381	0.0175052	-0.0928844	0.998414	0.683298	8.88e-07	1.14301	0.0709232	0.483072	0.454358	AT4G15760	1253	1527	1791	2399	1330	1760	1347	945	1282	1068	1136	1187	773	779	1261	907	1149	675	641	555	476	597	661	951	1200	1749	820	1137	1228	1193
AT5G16970	AER	NADPH-dependent oxidoreductase 2-alkenal reductase [Source:UniProtKB/Swiss-Prot;Acc:Q39172]	0.15888	0.808229	-0.133542	0.589363	-0.0641419	0.999236	0.412782	1.06e-06	0.0135434	0.998414	0.00858004	0.998013	0.190425	0.0552311	0.289423	0.00105956	AT5G16970	4087	4816	5195	6698	4303	5486	4039	3181	3985	3062	3103	3329	3663	3872	5566	4663	4837	3195	4271	3584	3394	4239	4911	5638	2288	1975	2671	2091	2160	2524
AT3G45140	LOX2	Lipoxygenase 2, chloroplastic [Source:UniProtKB/Swiss-Prot;Acc:P38418]	0.0734158	0.850462	0.272552	0.975143	0.240391	0.00850197	0.412328	0.138058	0.0362286	0.998814	-0.15993	0.998013	0.168883	0.16742	0.436496	0.357777	AT3G45140	17187	20158	17970	26149	18220	17209	11285	12514	12524	15515	10274	15719	14445	14983	13535	18688	16923	16166	17301	18202	14404	21161	24011	20277	7930	5051	9652	4720	9707	7806
AT5G08380	AGAL1	Alpha-galactosidase 1 [Source:UniProtKB/Swiss-Prot;Acc:Q9FT97]	0.328833	0.0165339	0.21541	0.707517	0.238797	0.205256	0.411748	9.43e-06	0.147891	0.901915	-0.0121317	0.998013	0.111228	0.720397	0.372874	0.00236097	AT5G08380	393	461	454	666	511	541	404	374	423	437	364	506	457	585	598	679	671	608	836	754	740	994	970	1090	374	317	484	390	381	486
AT3G24090	AT3G24090	GFAT [Source:UniProtKB/TrEMBL;Acc:A0A384L621]	0.0246756	0.997064	0.166226	0.999671	0.213342	0.720089	0.411732	0.0330704	-0.27066	0.799031	-0.0168591	0.998013	0.181005	0.682758	0.218719	0.565117	AT3G24090	160	161	187	174	192	170	166	169	170	197	127	210	176	225	205	259	237	217	216	189	226	256	292	278	172	136	191	105	139	157
AT1G72520	LOX4	Lipoxygenase 4, chloroplastic [Source:UniProtKB/Swiss-Prot;Acc:Q9FNX8]	0.555636	0.0363199	0.244981	0.986002	0.221676	0.910568	0.410105	0.161799	-0.613904	0.875737	0.192043	0.998013	0.779706	4.37e-05	0.164855	0.908341	AT1G72520	139	115	137	211	184	206	146	130	188	168	152	193	137	144	109	179	182	105	171	210	148	208	269	218	426	582	222	220	314	281
AT4G37980	CAD7	ELI3-1 [Source:UniProtKB/TrEMBL;Acc:A0A178V3X8]	0.0424125	0.983946	0.0317191	0.999671	0.16207	0.605091	0.409476	0.000490408	0.0841424	0.96526	0.107042	0.934042	-0.0792028	0.793066	0.242521	0.100868	AT4G37980	599	766	926	1001	724	738	846	702	891	817	698	809	606	686	799	832	831	707	751	754	643	847	895	1082	723	616	946	733	795	802
AT5G45080	PP2A6	Protein PHLOEM PROTEIN 2-LIKE A6 [Source:UniProtKB/Swiss-Prot;Acc:Q9FHE8]	0.110137	0.978206	0.619578	0.186724	0.620301	0.0165017	0.408974	0.0921955	0.193638	0.948732	0.314052	0.875997	0.926144	8.99e-07	0.46784	0.0389537	AT5G45080	101	100	114	110	121	121	65	65	69	100	97	88	154	119	132	266	197	177	193	146	164	231	189	236	111	88	148	133	108	140
AT1G80300	AATP1	ADP,ATP carrier protein 1, chloroplastic [Source:UniProtKB/Swiss-Prot;Acc:Q39002]	-0.186718	0.346418	0.173552	0.288864	0.0196928	0.999236	0.407025	2.3e-09	0.0430519	0.993024	0.180128	0.155143	0.0851239	0.741185	0.122069	0.505282	AT1G80300	1972	1995	1984	2404	1509	1641	1802	1589	1740	1915	1651	1838	1805	1945	1873	2020	1929	1844	1885	1755	1881	2199	2474	2546	2074	2004	2533	1956	2352	2299
AT2G47130	SDR3A	Short-chain dehydrogenase reductase 3a [Source:UniProtKB/Swiss-Prot;Acc:O80713]	0.16798	0.714414	-0.0128194	0.999671	0.425359	0.0286737	0.406745	0.00499339	-0.0966076	0.981268	0.427098	0.149404	0.681022	0.000374722	0.963304	2.21e-11	AT2G47130	260	333	363	425	343	350	353	309	371	341	281	334	287	367	310	481	485	350	372	294	329	406	408	485	274	247	288	209	271	255
AT4G14365	XBAT34	Putative E3 ubiquitin-protein ligase XBAT34 [Source:UniProtKB/Swiss-Prot;Acc:Q9FPH0]	0.227089	0.714414	-0.0919803	0.999671	0.921936	1.61e-16	0.406723	0.000824831	-1.00261	0.702778	0.244409	0.998013	1.36692	6.6e-16	0.685022	0.0364788	AT4G14365	249	310	292	296	389	336	329	339	416	324	326	297	338	406	388	762	787	627	657	508	685	795	810	801	499	859	244	267	248	306
AT3G07720	AT3G07720	AT3g07720/F17A17_6 [Source:UniProtKB/TrEMBL;Acc:Q9S7W4]	0.178587	0.513192	0.0887758	0.999671	0.127085	0.883348	0.405544	0.000398143	-0.249656	0.687986	-0.111285	0.995304	0.0838193	0.83319	0.322592	0.0225152	AT3G07720	469	549	601	827	550	552	529	502	523	550	439	560	562	559	595	658	716	532	493	445	470	565	625	648	448	559	494	377	414	452
AT5G05600	AT5G05600	Probable 2-oxoglutarate-dependent dioxygenase At5g05600 [Source:UniProtKB/Swiss-Prot;Acc:Q9FFF6]	0.356282	3.39e-05	0.388071	0.999671	0.454598	0.535771	0.405131	0.359485	0.211544	0.964249	0.278781	0.890416	0.282846	0.108137	0.387796	0.52047	AT5G05600	764	993	997	1451	1124	1106	884	1012	841	1474	773	1152	808	749	711	1007	1321	839	1305	1136	819	1328	1600	1312	935	583	1118	664	1148	1117
AT2G46430	CNGC3	Probable cyclic nucleotide-gated ion channel 3 [Source:UniProtKB/Swiss-Prot;Acc:Q9SKD7]	-0.0173241	0.997856	-0.099714	0.999671	0.706194	6.29e-09	0.404575	0.00565475	-0.523067	0.232443	0.140702	0.998013	1.01004	1.76e-15	0.905082	7.76e-13	AT2G46430	268	312	266	303	280	287	243	232	323	241	206	248	349	452	363	726	640	566	487	450	624	678	642	714	333	406	273	191	269	239
AT4G26090	RPS2	Disease resistance protein RPS2 [Source:UniProtKB/Swiss-Prot;Acc:Q42484]	0.0524719	0.985836	-0.0692697	0.999671	0.550673	0.000242347	0.402179	0.007663	-0.406502	0.301105	0.143762	0.998013	0.496272	0.0116264	0.449478	0.00481154	AT4G26090	250	321	271	331	285	293	277	260	297	257	234	251	256	249	262	406	371	366	340	278	312	380	375	456	284	303	265	199	210	221
AT2G06050	OPR3	12-oxophytodienoate reductase 3 [Source:UniProtKB/Swiss-Prot;Acc:Q9FUP0]	0.252525	0.181398	0.325101	0.0319213	0.270327	0.0784294	0.401982	0.000551083	-0.0862047	0.953139	0.174964	0.739914	0.137108	0.487953	0.246948	0.107613	AT2G06050	739	736	753	979	983	811	772	752	753	980	741	957	744	793	721	954	980	836	1220	1069	963	1255	1582	1392	924	756	927	670	834	881
AT2G17220	PIX13	Probable serine/threonine-protein kinase PIX13 [Source:UniProtKB/Swiss-Prot;Acc:Q9SII6]	0.142149	0.802402	0.0342678	0.999671	0.293971	0.154066	0.401312	0.0059221	-0.396923	0.246316	0.0801335	0.998013	0.319207	0.138243	0.413821	0.00952773	AT2G17220	322	391	399	449	420	405	375	374	445	382	352	409	321	379	367	526	396	410	384	321	373	426	428	551	377	468	432	293	327	332
AT2G17120	LYM2	LysM domain-containing GPI-anchored protein 2 [Source:UniProtKB/Swiss-Prot;Acc:O23006]	0.0553584	0.977149	-0.0791782	0.999671	0.143512	0.843745	0.400342	0.00207697	-0.0517119	0.995675	0.101189	0.998013	0.185736	0.353829	0.287337	0.0860718	AT2G17120	385	494	483	608	447	428	588	550	658	537	496	554	463	527	449	654	527	444	435	416	425	480	581	602	478	439	472	421	424	458
AT2G13790	SERK4	Somatic embryogenesis receptor kinase 4 [Source:UniProtKB/Swiss-Prot;Acc:Q9SKG5]	0.142302	0.745763	-0.0535789	0.999671	0.379869	0.00480474	0.399262	0.000582511	-0.52693	0.799437	0.0515908	0.998013	0.690233	2.2e-07	0.635453	1.84e-06	AT2G13790	411	482	477	580	541	456	469	445	626	478	390	519	430	479	553	731	639	563	610	563	714	752	817	885	661	855	457	407	484	482
AT4G37400	CYP81F3	Cytochrome P450 81F3 [Source:UniProtKB/Swiss-Prot;Acc:Q0WTF4]	-0.301391	0.533663	0.699006	9.41e-05	0.148557	0.894529	0.397756	0.0848195	-0.158513	0.945966	0.336789	0.520125	0.218553	0.489298	-0.0074158	0.992804	AT4G37400	260	257	210	291	164	176	209	197	208	366	251	317	291	287	252	342	307	290	206	212	191	224	305	263	177	166	201	135	161	178
AT5G22140	AT5G22140	FAD/NAD(P)-binding oxidoreductase family protein [Source:UniProtKB/TrEMBL;Acc:Q9C574]	0.257008	0.567388	0.139509	0.999671	0.245813	0.543037	0.396725	0.012999	-0.277032	0.810522	0.0761084	0.998013	0.478771	0.036882	0.286034	0.292729	AT5G22140	158	204	231	295	198	246	202	145	196	210	165	181	230	251	252	309	321	253	313	266	266	355	354	386	183	160	153	130	112	158
AT1G19180	TIFY10A	TIFY10A [Source:UniProtKB/TrEMBL;Acc:A0A178W7G1]	0.944642	4.2e-35	0.568339	7.42e-07	0.317064	0.0492824	0.394273	0.000422129	0.298799	0.296385	0.439189	0.000992741	0.544142	1.22e-05	0.326124	0.387997	AT1G19180	878	952	884	2106	1703	1669	763	740	684	1118	918	1002	908	910	978	1247	1347	951	1136	1036	929	1214	1479	1320	942	958	896	909	1158	1319
AT1G73120	AT1G73120	At1g73120 [Source:UniProtKB/TrEMBL;Acc:Q9CAS9]	0.292675	0.858662	-0.579583	0.0399458	-0.159233	0.940649	0.393001	0.127411	-0.072844	0.998414	0.236737	0.998013	0.00753839	0.995674	1.06159	0.016796	AT1G73120	252	305	427	619	324	337	305	251	303	122	204	208	185	196	234	185	231	142	310	246	332	325	300	531	35	39	52	35	42	39
AT4G27070	TSB2	Tryptophan synthase [Source:UniProtKB/TrEMBL;Acc:Q0WS13]	-0.0020479	0.998635	0.295346	0.378567	0.0913513	0.971068	0.392512	0.00754088	-0.0535334	0.995748	0.12746	0.979531	0.175407	0.535624	0.4003	0.0349546	AT4G27070	280	275	297	357	300	239	285	273	307	355	281	358	287	304	308	381	332	264	346	296	340	395	397	479	375	329	399	322	348	360
AT3G22370	AOX1A	Ubiquinol oxidase 1a, mitochondrial [Source:UniProtKB/Swiss-Prot;Acc:Q39219]	0.331445	0.0611669	-0.0715399	0.999671	0.192127	0.984331	0.392162	0.00230554	-0.630104	0.928023	0.655747	0.686765	1.07865	0.102718	0.552331	0.36071	AT3G22370	550	694	776	882	786	948	721	542	839	690	539	629	639	765	893	777	1214	648	627	644	553	676	821	872	3626	6507	1692	2488	2729	2634
AT2G37710	LECRK41	L-type lectin-domain containing receptor kinase IV.1 [Source:UniProtKB/Swiss-Prot;Acc:O80939]	0.136455	0.548164	0.051995	0.999671	0.589785	8.61e-09	0.391378	0.000303661	0.0415844	0.996201	0.139047	0.860347	0.397065	3.81e-05	0.175404	0.335278	AT2G37710	819	962	886	1223	963	890	779	778	888	800	755	813	1223	1277	1379	2012	2247	1667	1001	1048	1009	1314	1382	1254	669	544	738	601	651	688
ATCG00820	RPS19	ribosomal protein S19 [Source:TAIR;Acc:ATCG00820]	0.148062	0.767045	0.201991	0.989066	0.856202	3.15e-07	0.390365	0.0384734	0.190525	0.748291	0.198614	0.805346	0.24619	0.246917	0.182821	0.580372	ATCG00820	408	473	458	544	549	451	474	325	345	337	406	482	160	248	293	507	393	383	384	304	483	492	455	563	516	415	446	444	534	551
AT1G64780	AMT1-2	Ammonium transporter 1 member 2 [Source:UniProtKB/Swiss-Prot;Acc:Q9ZPJ8]	-0.458136	7.41e-07	-0.0733081	0.999671	0.153614	0.588211	0.387874	0.00173683	-0.15822	0.874681	-0.0405954	0.998013	0.0553431	0.956301	-0.0301381	0.977024	AT1G64780	967	1159	1033	957	705	749	1706	1447	1649	1446	1184	1645	1126	1255	1442	1569	1542	1205	717	674	862	1001	907	992	1035	831	1437	1016	802	1011
AT3G29240	AT3G29240	AT3g29240/MXO21_9 [Source:UniProtKB/TrEMBL;Acc:Q9LS71]	-0.0384116	0.966004	-0.00082015	0.999671	0.294415	0.0106146	0.386474	2.22e-06	0.00989906	0.998814	0.046197	0.998013	0.14884	0.367493	0.29303	0.000601295	AT3G29240	2035	2626	2629	2847	2259	2290	3745	3056	3749	3299	3199	3305	961	1312	1178	1635	1364	1297	1163	1087	1083	1361	1361	1577	2794	2353	3062	2332	2571	3124
AT3G44300	NIT2	NIT2 [Source:UniProtKB/TrEMBL;Acc:A0A384LD03]	-0.0028375	0.998635	0.668474	0.561593	-0.174832	0.998713	0.386123	0.0317538	-0.338301	0.953139	0.00568274	0.998158	0.271297	0.315757	0.351369	0.299847	AT3G44300	334	509	351	484	359	399	293	365	335	661	316	523	649	423	284	346	388	502	282	223	239	288	311	359	435	299	826	320	478	362
AT5G38930	AT5G38930	Germin-like protein subfamily 1 member 10 [Source:UniProtKB/Swiss-Prot;Acc:Q9FMA9]	0.743797	0.029726	-0.220852	0.999671	0.587299	0.253264	0.386111	0.52307	0.904363	0.0146095	0.465419	0.77382	0.0294944	0.980101	-0.323267	0.401865	AT5G38930	64	62	73	153	80	119	79	76	61	72	47	55	68	48	71	85	106	94	135	85	55	88	125	141	80	63	64	112	102	165
AT2G15480	UGT73B5	Glycosyltransferase [Source:UniProtKB/TrEMBL;Acc:F4IIG3]	0.153321	0.72243	0.0379114	0.999671	0.43636	0.00856749	0.385468	0.00212921	-0.345639	0.94879	0.222524	0.841783	0.772303	2.55e-07	0.591985	8.51e-07	AT2G15480	477	552	578	715	504	646	396	325	433	366	347	390	441	515	569	737	808	547	647	499	509	624	721	784	420	551	308	273	400	335
AT2G05250	AT2G05250	At2g05250/F5G3.15 [Source:UniProtKB/TrEMBL;Acc:Q9S7L6]	0.346959	0.119362	0.160283	0.999671	-0.111262	0.998713	0.383602	0.00738697	0.0855416	0.989969	-0.0782784	0.998013	-0.0642591	0.951648	-0.0443344	0.923076	AT2G05250	385	509	459	752	651	407	638	413	475	551	572	450	327	674	530	621	386	428	444	407	390	500	578	515	545	300	532	406	568	417
AT5G53870	ENODL1	At5g53870 [Source:UniProtKB/TrEMBL;Acc:Q9FN39]	0.0993981	0.987434	0.683387	0.0315498	0.410776	0.590048	0.380962	0.396497	0.354291	0.721976	0.0171003	0.998013	-0.0366976	0.963695	-0.0969298	0.897217	AT5G53870	79	92	66	79	111	73	104	109	106	174	109	201	107	117	83	206	112	104	82	100	94	115	139	100	158	107	267	218	173	255
AT1G75270	DHAR2	Glutathione S-transferase DHAR2 [Source:UniProtKB/Swiss-Prot;Acc:Q9FRL8]	0.128566	0.593776	-0.00817747	0.999671	0.27795	0.671123	0.380601	3.21e-05	-0.00254316	0.999346	0.00101171	0.998817	0.234452	0.0303778	0.325254	0.0108641	AT1G75270	1116	1285	1261	1712	1170	1323	1076	946	1224	1049	966	988	1242	1318	1706	1783	1995	1454	1697	1360	1407	1636	1954	2140	851	754	907	767	724	947
AT5G19850	AT5G19850	Alpha/beta-Hydrolases superfamily protein [Source:UniProtKB/TrEMBL;Acc:F4K2M9]	-0.0420631	0.97825	-0.0643516	0.999671	-0.0816921	0.966274	0.380429	0.0091495	-0.240086	0.284654	0.033336	0.998013	0.0499488	0.880353	0.202124	0.356398	AT5G19850	709	807	891	1009	695	750	833	732	774	676	649	766	520	527	599	632	515	440	339	301	332	395	399	453	878	756	967	640	684	813
AT1G21270	WAK2	Wall-associated receptor kinase 2 [Source:UniProtKB/Swiss-Prot;Acc:Q9LMP1]	-0.00555371	0.998459	0.100715	0.999671	0.344222	8.59e-05	0.380357	8.19e-06	0.0412279	0.995675	0.152212	0.62532	0.221638	0.0804825	0.192274	0.119828	AT1G21270	870	1053	873	1019	990	889	820	873	1006	923	794	997	1137	1218	1404	1784	1514	1548	972	907	988	1193	1192	1292	867	669	908	778	774	876
AT2G28760	UXS6	UDP-XYL synthase 6 [Source:TAIR;Acc:AT2G28760]	-0.120063	0.922425	0.147991	0.999671	0.274134	0.338074	0.378803	0.0356647	0.0948402	0.9885	-0.0485534	0.998013	0.272554	0.392263	0.174004	0.600063	AT2G28760	231	264	244	266	231	214	245	235	256	255	221	288	246	282	259	370	298	301	284	265	243	294	349	374	176	168	198	192	173	196
AT3G50260	ERF011	Ethylene-responsive transcription factor ERF011 [Source:UniProtKB/Swiss-Prot;Acc:Q9SNE1]	0.772034	1.49e-05	0.565317	0.055268	0.258349	0.726808	0.378238	0.0907349	0.274213	0.807095	0.66119	0.0382041	0.717262	0.0196046	0.454993	0.105609	AT3G50260	138	162	150	361	237	215	134	141	132	225	167	172	180	179	136	205	214	185	191	166	182	233	221	235	150	128	122	136	167	169
AT3G46670	UGT76E11	Glycosyltransferase (Fragment) [Source:UniProtKB/TrEMBL;Acc:W8PUR9]	0.00167026	0.999358	-0.0686359	0.999671	-0.0552928	0.991962	0.378226	0.0020526	-0.160927	0.858876	-0.132346	0.954733	0.0869119	0.77979	0.320453	0.0102649	AT3G46670	676	789	924	1099	582	838	496	476	602	466	446	488	558	648	788	747	670	531	514	473	465	576	652	631	503	453	567	354	500	469
AT1G02920	GSTF7	Glutathione S-transferase F7 [Source:UniProtKB/Swiss-Prot;Acc:Q9SRY5]	0.237543	0.0629494	0.100116	0.999671	0.249141	0.063329	0.378192	5.65e-09	-0.108046	0.952743	-0.165962	0.965163	0.240889	0.0638542	0.866801	0.0268552	AT1G02920	1846	2259	1861	2612	2407	2300	3135	3300	4068	3787	2735	4073	1902	2393	2008	3067	2340	2237	3467	3118	3124	3698	4224	4531	2829	2451	4215	2197	3058	3235
AT1G54570	AT1G54570	Acyltransferase-like protein At1g54570, chloroplastic [Source:UniProtKB/Swiss-Prot;Acc:Q9ZVN2]	0.123845	0.815997	0.242276	0.644987	0.158913	0.703584	0.377663	0.000169277	-0.0281009	0.998414	-0.130255	0.935986	0.00838384	0.987264	0.0650909	0.843255	AT1G54570	459	520	491	709	485	494	360	354	401	439	329	470	484	524	504	633	597	489	672	612	674	799	796	913	567	458	599	486	530	522
AT1G69870	NPF2.13	Protein NRT1/ PTR FAMILY 2.13 [Source:UniProtKB/Swiss-Prot;Acc:Q8RX77]	0.0449801	0.96647	0.327082	0.00799146	0.346049	4.22e-05	0.377128	2.48e-06	-0.0396135	0.993185	0.250654	0.263157	0.266327	0.0131276	0.140939	0.334946	AT1G69870	1521	1612	1645	2086	1553	1548	1166	1097	1032	1350	1206	1313	1736	2007	1769	2561	2386	2179	2386	2355	2244	2965	3016	2953	1810	1650	2158	1656	1679	1962
AT1G21400	AT1G21400	Thiamin diphosphate-binding fold (THDP-binding) superfamily protein [Source:TAIR;Acc:AT1G21400]	0.0830942	0.869687	-0.313346	0.0336285	-0.0740484	0.963486	0.375861	0.00459884	0.293198	0.322171	-0.0875072	0.998013	0.0757218	0.837355	0.247783	0.208177	AT1G21400	847	1121	1202	1376	1048	1075	1312	1108	1425	862	1013	998	596	655	751	638	648	638	640	594	537	675	693	906	544	497	651	521	698	800
AT5G42830	AT5G42830	HXXXD-type acyl-transferase family protein [Source:UniProtKB/TrEMBL;Acc:Q9FMN6]	0.18913	0.850575	-0.496208	0.111832	0.933908	1.13e-07	0.375012	0.0935922	-0.568183	0.920621	0.539729	0.922843	1.15157	0.230924	0.884867	9.56e-05	AT5G42830	135	153	145	203	180	135	188	216	242	161	128	140	111	126	131	273	220	222	192	192	189	220	229	286	324	408	154	223	223	150
AT3G26210	CYP71B23	Cytochrome P450 71B23 [Source:UniProtKB/Swiss-Prot;Acc:Q9LTM0]	-0.131558	0.753784	-0.00752556	0.999671	0.341149	0.000665994	0.374364	0.00531496	-0.423461	0.0558986	0.270419	0.431096	0.824159	6.7e-14	0.988884	1.75e-18	AT3G26210	781	883	803	833	816	699	708	715	834	694	557	861	878	1106	1143	1526	1216	1277	941	810	1088	1256	1020	1346	578	533	528	346	433	414
AT4G37520	PER50	Peroxidase 50 [Source:UniProtKB/Swiss-Prot;Acc:Q43731]	0.0301922	0.97825	0.216912	0.999671	0.122905	0.607995	0.373659	3.39e-08	-0.0421593	0.998414	-2.75e-05	0.999939	0.370158	0.000122676	0.626988	0.00600297	AT4G37520	2231	2899	2603	3391	2450	2441	2574	2974	3009	3501	2272	3649	2217	2206	2177	2564	2339	2413	2351	2145	2300	2886	2825	2953	1717	1344	2145	1197	2044	1623
AT1G12200	AT1G12200	Flavin-containing monooxygenase [Source:UniProtKB/TrEMBL;Acc:A0A178W1K3]	-0.0834531	0.960872	0.032307	0.999671	0.0895241	0.967472	0.373353	0.00198128	0.0678442	0.991536	0.217671	0.730313	0.304151	0.106901	0.32974	0.0485697	AT1G12200	494	612	617	802	485	438	439	419	384	426	349	416	540	550	440	611	547	506	591	488	588	661	651	817	304	321	405	323	348	377
AT5G17860	CCX1	Cation/calcium exchanger 1 [Source:UniProtKB/Swiss-Prot;Acc:Q9FKP1]	-0.0909868	0.851357	-0.123681	0.999671	0.00353917	0.999311	0.371892	9.29e-05	-0.1419	0.952675	-0.0609122	0.998013	0.398703	0.00186141	0.549002	1.77e-05	AT5G17860	828	1008	1028	1197	836	795	789	725	805	626	650	711	928	1044	1249	1110	1118	1037	832	747	798	925	1060	1045	552	662	526	411	588	562
AT4G17840	AT4G17840	At4g17840 [Source:UniProtKB/TrEMBL;Acc:Q0WMZ7]	0.154867	0.384742	-0.0755639	0.999671	-0.169765	0.554298	0.36972	0.00115049	-0.241307	0.313796	-0.119355	0.938914	0.109088	0.605368	0.547537	1.87e-05	AT4G17840	1550	1906	1913	2587	1693	1990	1628	1515	1651	1350	1359	1543	1145	1367	1617	1311	1342	1060	694	637	729	780	821	1030	1214	1142	1262	851	1075	1057
AT2G32530	CSLB3	Cellulose synthase-like protein B3 [Source:UniProtKB/Swiss-Prot;Acc:Q8RX83]	-0.27133	0.0137148	-0.115366	0.999671	0.171149	0.704176	0.369607	0.00398637	-0.246872	0.38263	-0.00745625	0.998013	0.261293	0.0466369	0.636684	1.3e-07	AT2G32530	961	1105	1015	1063	833	784	1143	1195	1068	1053	797	1116	829	1119	932	1340	866	1096	861	728	873	1154	936	1029	1241	925	1399	779	1068	1051
AT2G46450	CNGC12	Probable cyclic nucleotide-gated ion channel 12 [Source:UniProtKB/Swiss-Prot;Acc:Q8GWD2]	0.0755043	0.910556	-0.0648146	0.999671	0.122302	0.596671	0.369258	0.00115689	-0.03583	0.996686	-0.145149	0.572827	0.022242	0.941944	0.12632	0.561555	AT2G46450	1332	1560	1431	1913	1321	1546	1358	1138	1465	1215	1066	1249	1199	1487	1482	1724	1455	1426	774	798	712	910	1019	982	1127	928	1237	962	1123	1012
AT1G02520	ABCB11	ABC transporter B family member 11 [Source:UniProtKB/Swiss-Prot;Acc:Q9FWX7]	-0.1932	0.819372	-0.0225422	0.999671	0.227631	0.565528	0.369229	0.0395143	-0.443603	0.951187	0.314385	0.704002	0.866602	0.0450567	0.107022	0.961838	AT1G02520	186	232	178	231	154	164	219	189	216	208	165	201	258	313	273	396	315	296	254	240	275	320	309	350	260	424	228	242	271	153
AT4G19880	AT4G19880	Glutathione S-transferase family protein [Source:UniProtKB/TrEMBL;Acc:F4JU03]	0.0986113	0.757924	0.0663769	0.999671	0.147687	0.601984	0.369013	9.28e-07	-0.0732067	0.968903	0.165481	0.318161	0.634865	1.01e-19	0.56672	2.9e-15	AT4G19880	3072	3564	3628	4746	3103	3698	2790	2342	2752	2584	2323	2800	2993	3180	4073	4179	4069	3262	3740	3260	3284	3978	4049	5093	1980	1752	1938	1425	1784	2061
AT4G15530	PPDK	Pyruvate, phosphate dikinase 1, chloroplastic [Source:UniProtKB/Swiss-Prot;Acc:O23404]	-0.114973	0.450092	0.200416	0.187458	-0.0655512	0.950448	0.367281	0.000733212	-0.136868	0.80417	-0.0928331	0.979531	-0.0585609	0.800928	0.302472	0.0161497	AT4G15530	2685	3284	2922	3429	2645	2537	3157	3058	3434	3796	2961	3632	2004	2229	1934	2274	1860	1878	1114	1114	1273	1562	1398	1484	3115	2594	3728	2202	2973	3138
AT1G28370	ERF11	ERF domain protein 11 [Source:TAIR;Acc:AT1G28370]	0.819009	1.45e-05	0.525982	0.31381	0.0206766	0.999311	0.365509	0.262588	0.0231077	0.998814	0.23342	0.998013	0.346332	0.357018	0.51209	0.122747	AT1G28370	104	127	129	240	229	192	71	80	87	114	96	111	139	133	173	170	156	133	121	102	118	135	136	162	151	136	108	124	118	152
AT3G44720	ADT4	Arogenate dehydratase 4, chloroplastic [Source:UniProtKB/Swiss-Prot;Acc:O22241]	0.115506	0.654666	0.105783	0.999671	0.23342	0.242808	0.364579	0.000103706	-0.145923	0.880711	0.319973	0.0036636	0.292037	0.00664825	0.211943	0.177562	AT3G44720	843	1052	1098	1372	1022	1000	1177	1049	1089	1245	961	1132	916	1044	900	1183	1262	974	956	859	915	1007	1205	1256	1152	1296	1162	932	1083	1199
AT3G49120	PER34	Peroxidase 34 [Source:UniProtKB/Swiss-Prot;Acc:Q9SMU8]	-0.00568901	0.998459	0.216716	0.999671	0.138673	0.978212	0.362174	4.17e-12	-0.142352	0.844886	0.116935	0.725026	0.316436	0.000358129	0.468271	0.0417024	AT3G49120	5086	6998	5771	7702	5921	5049	5503	5299	5443	7101	4713	5920	7047	6891	5069	7971	6913	6603	7764	6739	7058	8828	8776	9679	5184	4388	6663	3613	5282	5335
AT5G08760	AT5G08760	unknown protein; FUNCTIONS IN: molecular_function unknown; INVOLVED IN: biological_process unknown; LOCATED IN: endomembrane system; Ha. [Source:TAIR;Acc:AT5G08760]	-0.024655	0.993531	0.0260344	0.999671	0.41533	0.00983457	0.361308	0.0452637	-0.247113	0.665941	-0.000896207	0.998817	0.146852	0.524669	0.589437	4.41e-05	AT5G08760	455	538	489	556	509	455	562	478	485	475	442	535	392	514	466	783	547	536	338	298	414	384	464	482	498	396	408	304	327	442
AT2G37760	AKR4C8	Aldo-keto reductase family 4 member C8 [Source:UniProtKB/Swiss-Prot;Acc:O80944]	-0.00530951	0.998459	-0.00557328	0.999671	0.0159443	0.999236	0.361165	4.81e-05	-0.0732487	0.956923	-0.0394551	0.998013	0.124047	0.476386	0.647346	1.01e-10	AT2G37760	1639	1918	1899	2250	1641	1802	1624	1611	1609	1652	1237	1648	1545	1699	1651	1912	1675	1457	1339	1078	1192	1406	1421	1742	1474	1174	1618	1126	1324	1475
AT5G45500	AT5G45500	RNI-like superfamily protein [Source:UniProtKB/TrEMBL;Acc:Q9FHI6]	0.0303934	0.979471	0.000444294	0.999933	0.253205	0.00206394	0.361136	1.58e-06	-0.0672055	0.972089	-0.0108617	0.998013	0.343641	0.000137107	0.238215	0.0103718	AT5G45500	1204	1468	1432	1701	1396	1285	1437	1421	1510	1333	1251	1510	1466	1595	1641	2057	1840	1798	1519	1385	1541	1823	1874	1923	1365	1108	1570	1208	1271	1234
AT1G19020	AT1G19020	CDP-diacylglycerol-glycerol-3-phosphate 3-phosphatidyltransferase [Source:UniProtKB/TrEMBL;Acc:Q8VYY6]	0.376107	0.0453848	0.137008	0.999671	0.924284	6.23e-06	0.360775	0.0815553	-1.07226	0.798674	0.253811	0.67571	1.4687	2.92e-15	0.896819	0.0311605	AT1G19020	236	307	279	415	387	310	310	277	338	319	275	357	147	210	247	419	467	272	417	287	338	348	507	460	674	1279	246	358	365	358
AT2G31880	SOBIR1	Leucine-rich repeat receptor-like serine/threonine/tyrosine-protein kinase SOBIR1 [Source:UniProtKB/Swiss-Prot;Acc:Q9SKB2]	0.136742	0.672225	-0.0625252	0.999671	0.46223	3.36e-06	0.360014	1.02e-05	-0.257263	0.57423	0.0988547	0.998013	0.678401	7.05e-10	0.564033	2.75e-07	AT2G31880	825	971	930	1140	1105	880	1002	940	1147	908	844	1012	850	995	962	1457	1378	1098	1126	1038	1125	1276	1363	1526	1019	981	799	750	769	777
AT4G08470	MAPKKK10	Mitogen-activated protein kinase kinase kinase 3 [Source:UniProtKB/Swiss-Prot;Acc:Q9M0T3]	0.0384904	0.984177	0.210285	0.644758	0.581462	6.55e-14	0.358456	0.000283323	-0.156074	0.723342	-0.0591369	0.998013	0.433217	7.85e-06	0.554068	2.76e-08	AT4G08470	685	805	848	875	822	795	743	709	836	700	825	947	792	918	951	1455	1292	1293	1034	930	1158	1249	1348	1342	824	704	832	625	664	769
AT5G02940	AT5G02940	Protein of unknown function (DUF1012) [Source:TAIR;Acc:AT5G02940]	0.111542	0.660043	-0.00424941	0.999671	0.168124	0.47559	0.356711	0.00525569	0.144975	0.881966	0.051584	0.998013	0.0513381	0.847274	0.0211367	0.960372	AT5G02940	1270	1522	1407	1732	1521	1474	1405	1187	1309	1160	1032	1453	913	1223	1051	1403	1136	1101	1392	1418	1185	1517	1900	1629	1685	1186	2014	1349	1993	1846
AT4G23180	CRK10	Cysteine-rich receptor-like protein kinase 10 [Source:UniProtKB/Swiss-Prot;Acc:Q8GYA4]	0.00213359	0.998635	-0.103206	0.999671	0.702419	2.3e-09	0.355646	0.0346274	-0.213517	0.986348	0.579681	0.00225885	0.866069	2.26e-08	0.288078	0.24195	AT4G23180	313	371	405	417	356	362	510	410	514	361	412	470	311	426	420	735	589	586	390	400	520	504	543	609	444	623	371	429	447	355
ATCG00840	RPL23-A	50S ribosomal protein L23, chloroplastic [Source:UniProtKB/Swiss-Prot;Acc:P61845]	0.0622405	0.991536	0.186418	0.999671	0.743341	0.0133735	0.355603	0.413319	0.0904626	0.993353	-0.0329869	0.998013	0.0630958	0.918421	-0.0121325	0.990499	ATCG00840	114	132	156	175	131	133	137	80	118	95	121	137	62	68	95	144	127	111	110	78	126	148	119	126	190	150	159	144	203	169
AT5G13370	AT5G13370	At5g13370 [Source:UniProtKB/TrEMBL;Acc:Q8GZ29]	0.275934	0.0280916	-0.0634442	0.999671	-0.0644954	0.978658	0.352935	0.00627486	0.0632991	0.981268	0.050811	0.998013	0.353146	0.00296092	0.355122	0.000195919	AT5G13370	747	900	929	1360	890	1024	872	754	856	781	646	793	668	724	867	806	755	632	789	700	650	768	998	927	831	777	892	755	813	978
AT4G20830	AT4G20830	Berberine bridge enzyme-like 19 [Source:UniProtKB/Swiss-Prot;Acc:Q9SVG4]	0.200343	0.00278554	0.150667	0.489234	0.401477	6.72e-06	0.351527	4.55e-07	-0.375999	0.889433	0.180224	0.977437	0.700653	0.000218077	0.638361	9.12e-12	AT4G20830	2626	3154	3091	4220	3257	3196	2914	2598	3142	3243	2618	3113	2693	3115	3107	4371	4297	3302	3519	3303	3075	3891	4057	4516	3482	4574	2836	2512	2855	3024
AT5G36930	AT5G36930	Disease resistance protein (TIR-NBS-LRR class) family [Source:UniProtKB/TrEMBL;Acc:B3H776]	0.0859357	0.961911	-0.136712	0.999671	0.351928	0.0696239	0.350764	0.0180987	0.233888	0.696518	0.0975301	0.998013	0.281335	0.204114	0.255385	0.16017	AT5G36930	293	339	293	393	316	319	275	312	330	241	260	280	244	312	308	411	339	368	361	367	401	456	469	495	254	219	282	279	287	292
AT5G52750	HIPP13	Heavy metal-associated isoprenylated plant protein 13 [Source:UniProtKB/Swiss-Prot;Acc:Q9LTE2]	0.535717	0.0749217	-0.0416922	0.999671	0.685046	0.000532272	0.350729	0.106561	-0.469047	0.956809	0.501107	0.0214546	1.34672	0.00429253	0.691041	0.143991	AT5G52750	103	133	122	163	199	172	140	168	189	148	137	168	138	173	184	251	307	245	212	205	254	265	291	287	430	616	206	338	279	297
AT1G04980	PDIL2-2	Protein disulfide-isomerase like 2-2 [Source:UniProtKB/Swiss-Prot;Acc:Q9MAU6]	-0.0525284	0.971781	0.0124179	0.999671	0.133603	0.627334	0.350652	0.000152076	0.10615	0.938275	-0.27375	0.0491177	-0.0925842	0.674088	0.231186	0.0820591	AT1G04980	742	831	972	944	832	780	1071	958	1128	969	945	1057	751	867	922	1008	939	879	1026	924	923	1068	1244	1302	877	666	1088	903	892	917
AT4G01450	AT4G01450	WAT1-related protein At4g01450 [Source:UniProtKB/Swiss-Prot;Acc:Q9M129]	-0.215746	0.157629	0.440811	7.13e-05	0.286286	0.0945621	0.350085	0.00136781	-0.115972	0.924733	0.150719	0.801313	0.524627	1.68e-05	0.290645	0.0146022	AT4G01450	687	856	795	878	642	595	719	702	759	996	800	976	632	685	590	794	837	733	723	626	642	842	810	843	686	492	798	545	568	639
AT1G19970	AT1G19970	ER lumen protein retaining receptor family protein [Source:UniProtKB/TrEMBL;Acc:F4HR00]	0.389479	0.597842	0.300513	0.999671	0.648715	0.0408272	0.349948	0.395571	0.254594	0.912385	0.195964	0.998013	0.210045	0.763155	0.292078	0.618742	AT1G19970	63	74	75	87	94	105	93	72	106	123	102	84	75	83	72	122	122	122	105	81	91	100	115	133	85	81	77	77	96	111
AT2G38290	AMT2	Ammonium transporter 2 [Source:UniProtKB/Swiss-Prot;Acc:Q9M6N7]	0.200082	0.230325	0.0279855	0.999671	0.0541032	0.984331	0.346004	0.00130696	-0.303689	0.925157	0.136847	0.95831	0.413339	0.00170528	0.349664	0.00329286	AT2G38290	609	667	724	922	736	745	475	482	507	461	421	517	747	827	864	858	917	790	657	632	657	781	826	830	556	734	500	401	499	549
AT3G50950	RPP13L4	Disease resistance RPP13-like protein 4 [Source:UniProtKB/Swiss-Prot;Acc:Q38834]	0.0198955	0.991536	-0.00240313	0.999671	0.557684	1.61e-13	0.342298	6.4e-05	-0.158892	0.702778	0.00954972	0.998013	0.431403	5.19e-06	0.413889	1.16e-08	AT3G50950	1451	1733	1793	2007	1693	1567	1807	1583	1764	1562	1558	1679	1228	1549	1533	2441	1965	2034	1825	1573	1993	2181	2222	2318	1837	1639	1632	1380	1463	1625
AT5G49480	ATCP1	Calcium-binding protein CP1 [Source:UniProtKB/Swiss-Prot;Acc:Q9FDX6]	0.313153	0.00169231	-0.0108578	0.999671	0.0228947	0.999311	0.340856	0.00182424	-0.041965	0.996201	0.350332	0.000149162	0.155208	0.191086	0.112827	0.476292	AT5G49480	3227	3799	3703	5950	3664	4436	3597	2834	3870	3481	2879	3140	4471	4730	6436	6176	5892	4071	2566	2381	1986	2542	2792	3356	3664	3484	3915	3617	2885	3957
AT2G46420	AT2G46420	At2g46420/F11C10.11 [Source:UniProtKB/TrEMBL;Acc:Q9SKD8]	0.104911	0.844489	8.18e-05	0.999933	0.193405	0.338074	0.339639	0.000685945	0.0715757	0.984875	-0.0407571	0.998013	0.020721	0.961976	0.166954	0.227547	AT2G46420	620	667	762	863	769	670	679	614	757	570	611	733	731	845	768	946	840	934	856	703	736	908	949	1000	711	478	752	664	634	655
AT1G20510	4CLL5	4-coumarate--CoA ligase-like 5 [Source:UniProtKB/Swiss-Prot;Acc:Q84P21]	0.503657	1.16e-07	0.553376	3.81e-08	0.248896	0.115865	0.338899	0.0106572	0.0725905	0.978725	0.179855	0.667706	0.163303	0.279157	0.127638	0.562311	AT1G20510	718	849	972	1350	1229	1158	904	816	860	1323	1009	1212	1069	1089	996	1354	1350	1117	1258	1203	996	1320	1597	1390	1054	968	975	909	1115	1050
AT3G17700	CNGC20	Probable cyclic nucleotide-gated ion channel 20, chloroplastic [Source:UniProtKB/Swiss-Prot;Acc:Q9LD37]	-0.0613212	0.988502	-0.232197	0.999671	0.583307	0.00140401	0.338305	0.106561	-0.266145	0.864823	0.293707	0.779656	0.47275	0.072118	0.250109	0.48963	AT3G17700	143	158	170	181	141	150	185	137	178	135	123	138	163	179	170	282	252	246	226	229	268	297	292	312	152	182	142	109	135	147
AT3G10500	NAC053	NAC domain-containing protein 53 [Source:UniProtKB/Swiss-Prot;Acc:Q949N0]	0.168969	0.567685	0.10674	0.999671	0.32838	0.0543853	0.338065	0.0152565	-0.135394	0.957724	0.205425	0.793562	0.621346	0.000194149	0.273608	0.199705	AT3G10500	382	474	466	625	458	473	366	331	450	389	339	425	388	481	397	587	543	486	437	384	474	507	520	586	459	427	349	285	422	400
AT4G01070	UGT72B1	UDP-glycosyltransferase 72B1 [Source:UniProtKB/Swiss-Prot;Acc:Q9M156]	-0.0582869	0.942694	0.215076	0.28181	0.0686964	0.930163	0.337846	6.93e-05	0.0986563	0.893094	0.300133	0.000478608	0.110081	0.499443	0.0725514	0.769592	AT4G01070	1386	1824	1684	1847	1458	1586	1985	1744	1910	2334	1660	2138	1567	1815	1683	2015	1817	1575	1369	1206	1208	1563	1538	1602	1287	1193	1477	1263	1323	1529
AT4G23210	CRK13	Cysteine-rich receptor-like protein kinase 13 [Source:UniProtKB/Swiss-Prot;Acc:Q0PW40]	0.530334	0.0118624	0.153312	0.999671	0.432492	0.0859165	0.337583	0.0875652	-0.297436	0.871611	0.0408991	0.998013	0.985843	1.27e-06	0.552785	0.0333887	AT4G23210	144	170	170	262	261	205	94	112	166	158	103	126	240	228	234	342	375	249	318	332	351	359	481	408	162	178	121	101	156	113
AT1G14870	PCR2	PCR2 [Source:UniProtKB/TrEMBL;Acc:A0A178WDU8]	0.262153	0.00801475	0.0146052	0.999671	0.557931	1.11e-07	0.33681	0.00034565	-0.330462	0.899443	0.235668	0.456187	0.73198	0.0324782	0.884401	1.72e-20	AT1G14870	987	1257	1150	1648	1254	1348	1248	1228	1160	1067	1186	1180	867	1014	1043	1677	1544	1160	1634	1245	1339	1621	1649	1974	1091	1495	1047	910	928	1038
AT4G23130	CRK5	cysteine-rich RLK (RECEPTOR-like protein kinase) 5 [Source:TAIR;Acc:AT4G23130]	0.275793	0.633478	0.0999764	0.999671	0.440932	0.00318692	0.33494	0.0652493	-0.100705	0.988471	0.357869	0.521756	0.532741	0.00128265	0.392763	0.0282728	AT4G23130	185	180	160	214	244	204	153	146	146	158	148	139	267	321	310	444	399	394	321	253	315	355	383	363	227	155	175	157	169	177
AT1G04120	ABCC5	MRP5 [Source:UniProtKB/TrEMBL;Acc:A0A178WGC2]	-0.031891	0.97825	0.0927829	0.999671	-0.00744201	0.999311	0.333653	7.61e-07	-0.0696215	0.961344	-0.0550471	0.998013	0.214049	0.00835634	0.145185	0.192718	AT1G04120	2840	3073	3068	3799	2796	2668	2556	2334	2457	2335	2310	2683	2659	2989	3025	3186	2645	2932	2472	2365	2584	2882	3010	3337	2173	1772	2337	1644	2116	2033
AT3G25770	AOC2	AOC2 [Source:UniProtKB/TrEMBL;Acc:A0A178VKE4]	0.396689	1.18e-09	0.0512373	0.999671	0.39048	5.78e-06	0.333568	0.344397	0.458355	0.0157153	-0.0302294	0.998013	0.208192	0.012547	0.349463	6.08e-05	AT3G25770	2051	2628	2808	4041	3206	3035	1850	1697	2095	1943	1570	1953	2558	2494	2760	3740	3652	3036	6677	6390	5056	6382	8638	7523	2313	1514	2598	2113	3198	3178
AT5G45350	AT5G45350	AT5g45350/MFC19_1 [Source:UniProtKB/TrEMBL;Acc:Q39115]	-0.0220564	0.991536	0.137485	0.928802	0.00715308	0.999311	0.333218	0.00832669	-0.0387148	0.996686	-0.0264003	0.998013	-0.122646	0.484254	-0.0411559	0.91992	AT5G45350	1448	1538	1602	2024	1366	1385	1475	1385	1517	1718	1296	1491	1244	1528	1246	1426	1480	1196	1510	1049	1063	1382	1503	1593	1082	1237	1419	1063	1182	1308
AT2G19190	SIRK	Senescence-induced receptor-like serine/threonine-protein kinase [Source:UniProtKB/Swiss-Prot;Acc:O64483]	0.236032	0.680594	0.142783	0.999671	0.532499	0.000414451	0.33257	0.0438342	-1.13176	0.0387802	0.340383	0.992861	1.1756	0.0429466	1.66508	5.26e-05	AT2G19190	240	203	202	310	269	224	114	92	110	108	93	125	366	460	355	639	615	485	532	452	589	697	552	698	135	147	60	52	48	56
AT1G17420	LOX3	Lipoxygenase 3, chloroplastic [Source:UniProtKB/Swiss-Prot;Acc:Q9LNR3]	0.130566	0.829983	0.00379029	0.999671	0.221437	0.344548	0.332176	0.023419	-0.025992	0.998414	0.0576547	0.998013	0.161702	0.430003	0.0298348	0.963912	AT1G17420	385	399	419	528	464	389	366	312	399	392	277	339	453	542	490	609	619	529	493	501	430	569	601	598	444	347	377	321	415	378
AT4G15490	UGT84A3	UDP-glycosyltransferase 84A3 [Source:UniProtKB/Swiss-Prot;Acc:O23401]	0.270546	0.0389765	-0.0268604	0.999671	0.0336491	0.996784	0.331988	0.000136093	0.115216	0.90376	0.206911	0.399995	0.240238	0.0325126	0.512263	1.83e-10	AT4G15490	1512	1543	1768	2650	1657	1850	1055	966	1053	1013	876	928	1665	1796	2077	2104	2031	1623	1385	1232	1486	1593	1611	1889	1110	967	1031	914	1121	1254
AT2G46510	AIB	Transcription factor ABA-INDUCIBLE bHLH-TYPE [Source:UniProtKB/Swiss-Prot;Acc:Q9ZPY8]	0.63829	1.27e-05	0.0619604	0.999671	0.272183	0.467967	0.331737	0.106922	0.378441	0.269928	0.0620654	0.998013	-0.0137384	0.982924	0.120593	0.766178	AT2G46510	235	240	270	429	393	386	299	287	292	291	270	296	183	232	214	259	258	252	255	262	280	281	359	351	269	218	259	248	348	347
AT4G21580	AT4G21580	AT4g21580/F18E5_200 [Source:UniProtKB/TrEMBL;Acc:O65423]	0.13427	0.461109	0.109888	0.986002	0.159501	0.33133	0.331445	1.87e-05	-0.0476543	0.9885	-0.108823	0.860555	0.164571	0.240924	0.390728	7.93e-06	AT4G21580	1102	1298	1319	1660	1252	1355	1174	1062	1264	1177	1059	1294	1097	1241	1393	1522	1395	1309	1313	1150	1235	1441	1490	1654	1101	946	1227	992	974	1098
AT4G30140	CDEF1	CDEF1 [Source:UniProtKB/TrEMBL;Acc:A0A178V2L8]	0.504202	1.54e-08	-0.0383002	0.999671	0.0592298	0.999236	0.330306	0.0155585	0.459343	0.00361497	0.225068	0.527189	-0.0926773	0.761802	-0.34633	0.00829788	AT4G30140	570	753	716	1223	940	864	841	877	958	842	757	840	983	767	834	870	1035	843	951	969	759	988	1139	1205	648	537	864	857	874	978
AT3G13330	PA200	PA200 [Source:UniProtKB/TrEMBL;Acc:A0A178VC52]	-0.0367883	0.975427	0.0760296	0.999671	0.040451	0.979755	0.329542	6.83e-06	-0.270282	0.333342	-0.0687495	0.998013	0.208665	0.0251447	0.235215	0.0312038	AT3G13330	2267	2608	2471	3107	2201	2232	2412	2026	2239	2083	2114	2368	2123	2374	2281	2658	2213	2225	2085	1940	2121	2447	2367	2805	2075	2158	1970	1442	1836	1774
AT4G24160	AT4G24160	1-acylglycerol-3-phosphate O-acyltransferase [Source:UniProtKB/Swiss-Prot;Acc:O22975]	0.143196	0.541079	0.118156	0.999671	0.25021	0.821135	0.328732	0.0011084	-0.292682	0.916447	0.291115	0.116954	0.475687	0.206799	0.274636	0.0792975	AT4G24160	838	909	997	1203	953	1011	902	709	823	836	733	896	734	827	906	1008	1202	763	783	668	709	826	876	971	823	1077	783	711	752	704
AT1G71040	LPR2	Multicopper oxidase LPR2 [Source:UniProtKB/Swiss-Prot;Acc:Q949X9]	0.0529471	0.909685	0.0412731	0.999671	0.00558309	0.999311	0.328583	0.00152298	0.0898797	0.892504	0.190447	0.325086	0.00408822	0.992177	0.0242828	0.952174	AT1G71040	2109	2568	2578	3117	2361	2396	2502	2316	2477	2287	2304	2416	1982	2226	2295	2451	2319	1869	1447	1428	1224	1570	1758	1752	1917	1698	2114	1836	1871	2211
AT4G24120	YSL1	YSL1 [Source:UniProtKB/TrEMBL;Acc:A0A178V2Q5]	0.121257	0.557197	0.0466354	0.999671	-0.0712651	0.942585	0.328188	0.0136621	0.0695549	0.956923	0.0197531	0.998013	-0.062376	0.756747	-0.119222	0.524155	AT4G24120	1284	1491	1511	2053	1439	1415	1564	1367	1496	1499	1409	1349	1292	1295	1483	1356	1373	1204	975	918	781	939	1199	1178	1350	1126	1478	1291	1274	1447
AT1G30400	ABCC1	ABC transporter C family member 1 [Source:UniProtKB/Swiss-Prot;Acc:Q9C8G9]	0.00778213	0.997856	0.00243857	0.999671	0.0716954	0.817855	0.327874	2.3e-08	-0.0669393	0.957731	0.0403467	0.998013	0.103963	0.324279	0.18814	0.0136982	AT1G30400	5067	5891	5921	7409	5122	5330	5330	4775	5422	4809	4357	5384	4517	5260	5005	5958	5049	4803	4105	3792	4086	4821	4755	5244	4827	3904	4974	3561	4646	4471
AT5G07870	AT5G07870	HXXXD-type acyl-transferase family protein [Source:UniProtKB/TrEMBL;Acc:Q9SD97]	0.109464	0.906775	0.183668	0.902242	0.419928	0.00727745	0.327407	0.054171	0.185624	0.803739	0.239498	0.596573	0.254278	0.255287	0.386404	0.0178494	AT5G07870	277	391	396	456	358	379	372	361	372	388	369	417	282	307	362	482	406	404	330	328	346	365	401	480	309	270	369	329	342	371
AT4G08390	APXS	L-ascorbate peroxidase S, chloroplastic/mitochondrial [Source:UniProtKB/Swiss-Prot;Acc:Q42592]	0.0433894	0.945935	0.153792	0.613388	0.0949598	0.600157	0.327075	0.000206892	0.0536117	0.972089	0.0424024	0.998013	0.00181679	0.994498	0.147828	0.0989434	AT4G08390	3348	3940	3798	4642	3593	3719	3559	3033	3283	3087	3478	3671	3417	3689	3956	4465	3844	3707	3900	3866	3481	4138	4981	4815	4265	3660	5115	4133	4300	4626
AT1G65486	AT1G65486	unknown protein; FUNCTIONS IN: molecular_function unknown; INVOLVED IN: biological_process unknown; LOCATED IN: endomembrane system; BEST Arabidopsis thaliana protein match is: unknown protein (TAIR:AT1G65490.1); Ha. [Source:TAIR;Acc:AT1G65486]	0.0528398	0.991536	-0.0364879	0.999671	0.584181	0.00306597	0.327003	0.118329	-0.0921422	0.994734	0.212134	0.945215	0.187502	0.593405	0.581586	0.00262259	AT1G65486	147	171	209	193	197	176	256	168	241	205	184	213	163	224	224	327	349	251	232	211	236	259	291	289	232	138	165	174	132	178
AT5G07740	AT5G07740	actin binding [Source:TAIR;Acc:AT5G07740]	0.0379775	0.977149	0.0506631	0.999671	-0.0186203	0.999236	0.326952	0.000152776	-0.0909953	0.952779	0.0932067	0.977437	0.131648	0.369948	0.144815	0.279665	AT5G07740	1324	1507	1488	1909	1377	1377	1258	1126	1265	1083	1108	1342	1265	1358	1383	1513	1252	1261	1164	1144	1145	1372	1415	1484	1248	1202	1316	974	1277	1196
AT5G46470	RPS6	Disease resistance protein RPS6 [Source:UniProtKB/Swiss-Prot;Acc:F4KHH8]	0.104592	0.778907	0.0751025	0.999671	0.217035	0.134171	0.326722	0.00204126	-0.165122	0.85519	0.0571518	0.998013	0.266073	0.0203491	0.214053	0.137916	AT5G46470	855	996	920	1283	918	932	825	733	912	751	734	947	778	993	964	1152	996	1072	827	701	859	897	1019	1031	1053	917	803	695	845	886
AT4G33540	AT4G33540	Metallo-beta-lactamase family protein [Source:UniProtKB/TrEMBL;Acc:Q8RWE1]	0.259859	0.0304877	0.0501287	0.999671	0.166467	0.512507	0.326184	0.000314974	-0.0690551	0.976715	-0.11209	0.912542	0.0265499	0.940163	0.29573	0.00963087	AT4G33540	680	877	939	1279	923	925	861	711	871	775	752	829	770	817	1004	1066	995	889	1013	972	956	1145	1217	1274	1016	867	1239	954	874	1042
AT1G55850	CSLE1	Cellulose synthase-like protein E1 [Source:UniProtKB/Swiss-Prot;Acc:Q8VZK9]	0.07842	0.885657	0.109379	0.834357	0.10161	0.843745	0.325737	9.78e-06	0.118084	0.906191	0.128376	0.833132	0.572501	1.83e-12	0.421428	1.38e-08	AT1G55850	2588	2839	3057	3971	2535	2938	2169	1937	2298	2171	1973	2307	2356	2499	2990	2948	3109	2473	3456	3282	3078	3802	3837	4514	1337	1154	1593	1145	1620	1527
AT5G11530	EMF1	Protein EMBRYONIC FLOWER 1 [Source:UniProtKB/Swiss-Prot;Acc:Q9LYD9]	0.133547	0.773777	0.0263123	0.999671	0.0992525	0.950156	0.325532	0.0347495	0.0830363	0.981268	0.047059	0.998013	0.194424	0.359825	0.142306	0.584322	AT5G11530	378	461	465	617	463	421	476	375	383	362	355	458	327	394	400	436	356	425	438	422	376	510	477	540	402	415	452	380	463	468
AT3G50770	CML41	Probable calcium-binding protein CML41 [Source:UniProtKB/Swiss-Prot;Acc:Q8L3R2]	0.617894	0.18882	0.510329	0.804816	0.972982	2.57e-07	0.324528	0.730139	-0.80474	0.89487	-0.39011	0.998013	1.51778	6.84e-05	0.890975	0.0824532	AT3G50770	51	78	74	95	139	85	52	73	110	138	60	118	228	236	151	421	365	446	301	291	495	405	363	582	290	696	172	181	251	260
AT1G32920	AT1G32920	At1g32920/F9L11_25 [Source:UniProtKB/TrEMBL;Acc:Q93WI1]	0.356194	0.0111375	0.152544	0.999671	0.316322	0.424019	0.324282	0.176682	-0.136045	0.996686	0.577809	4.04e-07	0.636473	0.000132072	0.225636	0.353075	AT1G32920	363	428	434	599	510	524	368	247	349	333	326	334	259	314	402	373	502	346	361	284	324	306	370	526	950	1250	635	797	792	1010
AT3G25780	AOC3	Allene oxide cyclase 3, chloroplastic [Source:UniProtKB/Swiss-Prot;Acc:Q9LS01]	0.757788	2.05e-10	0.764307	7.98e-10	0.266252	0.521718	0.323611	0.655691	0.13368	0.902708	0.476372	0.000877832	0.344791	0.0450567	0.391146	0.0162373	AT3G25780	370	431	373	767	732	576	507	454	451	877	633	735	481	476	375	572	631	435	727	538	397	546	762	740	483	380	455	401	484	519
AT1G65500	AT1G65500	F5I14.4 protein [Source:UniProtKB/TrEMBL;Acc:O04468]	0.113584	0.97825	0.202928	0.785189	0.436956	0.000772958	0.322816	0.0198379	-0.210962	0.906476	-0.0203944	0.998013	0.188469	0.604188	0.523433	0.000236724	AT1G65500	519	603	438	556	627	565	508	538	515	577	470	644	457	581	540	795	768	606	813	726	667	798	1021	898	279	157	348	184	202	261
AT4G17500	ERF1A	Ethylene-responsive transcription factor 1A [Source:UniProtKB/Swiss-Prot;Acc:O80337]	0.625807	1.6e-13	0.628775	4.76e-05	0.236396	0.554298	0.322045	0.00418979	-0.00606113	0.999346	0.624609	4.06e-05	0.544663	9.21e-05	0.463494	0.000240316	AT4G17500	669	819	744	1399	1056	1146	437	350	480	739	524	559	527	586	658	771	838	511	711	696	648	814	812	909	1050	1293	804	918	1024	1192
AT5G23110	AT5G23110	Zinc finger, C3HC4 type (RING finger) family protein [Source:UniProtKB/TrEMBL;Acc:Q9FN44]	0.0628061	0.901852	0.0910973	0.999671	-0.0658348	0.932043	0.320997	0.000103997	0.0303444	0.998414	-0.099498	0.938401	0.14516	0.284869	0.131231	0.457965	AT5G23110	1586	1801	1840	2305	1674	1751	1492	1230	1340	1211	1280	1550	1407	1589	1649	1697	1356	1458	1488	1237	1364	1568	1743	1712	1500	1291	1268	1194	1534	1310
AT4G09030	AGP10	Classical arabinogalactan protein 10 [Source:UniProtKB/Swiss-Prot;Acc:Q9M0S4]	-0.0133919	0.996563	0.24278	0.120553	0.126001	0.808754	0.320715	0.0114038	0.129583	0.957262	0.278716	0.208709	0.0750563	0.837241	-0.0313783	0.956869	AT4G09030	648	692	714	834	623	677	893	779	817	892	880	978	600	702	642	792	751	615	683	543	573	698	775	734	696	916	676	779	800	903
AT4G19520	AT4G19520	Probable disease resistance protein At4g19520 [Source:UniProtKB/Swiss-Prot;Acc:F4JT82]	0.0388654	0.989521	0.263087	0.315306	0.152841	0.810301	0.32046	0.0275758	-0.20442	0.989969	0.233968	0.717154	0.557059	8.67e-05	0.362498	0.0400821	AT4G19520	377	447	449	505	421	437	511	453	507	486	532	631	325	396	350	477	377	359	419	395	430	516	479	535	397	624	340	321	428	444
AT4G16660	AT4G16660	heat shock protein 70 (Hsp 70) family protein [Source:TAIR;Acc:AT4G16660]	-0.000717997	0.998635	0.137674	0.57586	0.0949782	0.598819	0.320374	1.44e-08	-0.0528294	0.981268	-0.207258	0.00609149	-0.00776421	0.976981	0.0702742	0.654967	AT4G16660	3457	4144	4069	4583	3966	3621	4253	3760	4328	3946	3889	4862	3733	4367	4354	4689	4363	4427	4497	4035	4157	4993	5173	5437	4281	3291	4788	3588	4046	3817
AT3G47780	ABCA7	ABC transporter A family member 7 [Source:UniProtKB/Swiss-Prot;Acc:Q9STT5]	0.0507632	0.98611	-0.0555754	0.999671	0.175677	0.754474	0.319474	0.0414552	-0.68213	0.712268	0.0025697	0.998158	0.593515	0.000258847	0.288821	0.241982	AT3G47780	280	302	313	342	324	300	301	288	277	312	226	242	331	373	373	462	446	330	385	349	392	409	492	484	387	604	324	226	335	263
AT3G26600	ARO4	Armadillo repeat only 4 [Source:UniProtKB/TrEMBL;Acc:Q38957]	0.00437543	0.998459	0.0613357	0.999671	0.260016	0.13035	0.31895	0.0146422	-0.130289	0.930042	-0.0878837	0.998013	0.382205	0.0100008	0.31831	0.0210775	AT3G26600	444	490	459	560	461	443	419	401	456	447	368	430	483	482	529	647	609	563	557	458	538	624	647	632	359	327	417	279	342	357
AT2G42840	PDF1	Protodermal factor 1 [Source:UniProtKB/Swiss-Prot;Acc:Q9S728]	-0.0891262	0.866713	-0.115636	0.987128	-0.0395471	0.993984	0.318425	0.0194724	-0.00534433	0.998814	0.240294	0.143103	0.0897688	0.74972	-0.147167	0.416404	AT2G42840	1605	1655	1941	2203	1445	1518	1500	1187	1441	1086	1164	1296	1381	1551	1443	1464	1329	1524	1412	998	1365	1482	1330	1818	1596	1351	1453	1520	1321	1404
AT1G26420	FOX5	Berberine bridge enzyme-like 7 [Source:UniProtKB/Swiss-Prot;Acc:Q9FZC8]	0.294451	0.711095	-0.286465	0.986244	0.886913	0.00017106	0.318316	0.158323	-0.70972	0.223036	0.209428	0.998013	0.861013	0.00991254	1.14256	2.99e-07	AT1G26420	94	103	108	122	144	121	145	113	162	130	83	108	95	122	90	248	180	153	224	204	201	237	265	271	167	238	126	96	129	99
AT3G05727	AT3G05727	Defensin-like protein 204 [Source:UniProtKB/Swiss-Prot;Acc:Q56XB0]	0.441001	0.000985606	-0.214553	0.522753	0.191652	0.673824	0.317343	0.623978	0.451764	0.00382902	0.116416	0.998013	0.031868	0.951689	-0.411822	0.000195919	AT3G05727	445	620	652	1064	652	730	683	566	688	539	515	498	596	494	537	609	661	622	743	569	521	517	833	911	636	475	572	726	681	822
AT1G27760	SAT32	SAT32 [Source:UniProtKB/TrEMBL;Acc:A0A178WAC4]	0.0875485	0.788563	-0.0198773	0.999671	0.0200966	0.999236	0.317103	0.000547992	-0.066894	0.970732	0.090409	0.96449	0.173637	0.177775	0.144234	0.319869	AT1G27760	1326	1559	1591	2009	1438	1539	1446	1287	1486	1268	1201	1418	1549	1605	1719	1743	1682	1593	1564	1467	1509	1612	2005	1965	1100	970	1186	937	1043	1031
AT5G11950	LOG8	Cytokinin riboside 5'-monophosphate phosphoribohydrolase [Source:UniProtKB/TrEMBL;Acc:A0A178UJ28]	-0.065695	0.967851	0.0120962	0.999671	0.0976629	0.900146	0.316728	0.00436695	-0.0725802	0.985573	-0.0292497	0.998013	0.150605	0.519576	0.283249	0.103709	AT5G11950	536	597	575	651	475	581	612	512	572	511	494	592	537	604	647	702	632	608	635	591	624	709	768	794	467	419	481	424	403	433
AT1G02930	GSTF6	Glutathione S-transferase F6 [Source:UniProtKB/Swiss-Prot;Acc:P42760]	0.185835	0.141537	0.138345	0.521481	0.429734	1.22e-05	0.315931	1.12e-06	-0.232063	0.154285	-0.247909	0.0108245	0.383203	7.66e-05	0.931498	0.0228153	AT1G02930	3601	4274	4426	5032	4987	4472	5564	5373	5684	5788	5024	6352	3244	4397	3696	6214	4943	4398	7540	6866	6633	7996	8899	8911	5564	5030	7146	4361	4774	5480
AT4G22517	AT4G22517	Bifunctional inhibitor/lipid-transfer protein/seed storage 2S albumin superfamily protein [Source:UniProtKB/TrEMBL;Acc:A8MQX9]	0.615767	0.014639	-0.286176	0.211933	0.265917	0.881858	0.312352	0.728083	0.39496	0.0256679	0.196005	0.998013	-0.0948199	0.780223	-0.452858	0.00010751	AT4G22517	524	640	776	1438	810	896	864	717	918	726	610	567	835	642	650	832	962	821	1017	802	589	685	1065	1214	813	619	797	991	807	1031
AT3G27690	LHCB2.4	Chlorophyll a-b binding protein, chloroplastic [Source:UniProtKB/TrEMBL;Acc:A0A1I9LMB4]	-0.25901	0.0165962	-0.204708	0.418065	-0.180325	0.262709	0.312277	0.1192	0.0270186	0.998414	-0.110383	0.646728	-0.381751	5.64e-06	-0.834872	3.09e-13	AT3G27690	1841	2142	2246	1896	1708	1794	3941	2890	4491	3003	2980	3105	942	1019	1090	982	915	838	467	331	364	428	415	579	4175	2888	4482	3670	3285	4355
AT4G37310	CYP81H1	Cytochrome P450, family 81, subfamily H, polypeptide 1 [Source:UniProtKB/TrEMBL;Acc:Q9SW67]	-0.102016	0.822057	-0.0894125	0.999671	-0.0228509	0.999236	0.311655	0.00627486	-0.032995	0.997254	0.0967155	0.997181	0.213952	0.187674	0.241485	0.120109	AT4G37310	691	874	774	885	688	705	713	727	770	679	542	730	567	682	682	751	534	647	671	668	692	754	858	876	742	603	845	628	701	738
AT3G44670	AT3G44670	Disease resistance protein (TIR-NBS-LRR class) family [Source:UniProtKB/TrEMBL;Acc:F4J361]	0.188613	0.185187	-0.013378	0.999671	0.0671087	0.945271	0.309775	0.00807996	-0.0158763	0.998814	0.0149929	0.998013	0.123729	0.494942	0.221338	0.103353	AT3G44670	982	1163	1219	1512	1172	1312	1046	989	1176	888	944	1142	870	984	1043	1088	998	992	860	851	933	976	1174	1081	1114	941	999	807	1146	988
AT3G50930	HSR4	Protein HYPER-SENSITIVITY-RELATED 4 [Source:UniProtKB/Swiss-Prot;Acc:Q8VZG2]	0.634696	1.54e-06	0.58515	1.1e-05	0.71016	0.214376	0.309171	0.14	-0.928009	0.881303	0.966733	0.370443	1.64884	0.00999322	0.484741	0.661655	AT3G50930	312	396	355	582	545	581	359	347	404	562	485	507	325	358	333	504	764	415	440	431	332	415	540	518	2909	6351	975	1749	2038	1823
AT5G08720	AT5G08720	At5g08720 [Source:UniProtKB/TrEMBL;Acc:Q9C5A5]	0.017437	0.99561	-0.191077	0.781054	-0.0380295	0.998713	0.308236	0.0380514	-0.156751	0.690504	0.104301	0.931065	-0.118327	0.574655	-0.090129	0.812162	AT5G08720	646	765	860	881	708	800	880	693	820	550	653	749	506	598	613	641	534	524	439	355	427	455	503	530	998	821	1125	745	876	934
AT1G67120	MDN1	ATPases;nucleotide binding;ATP binding;nucleoside-triphosphatases;transcription factor binding [Source:TAIR;Acc:AT1G67120]	-0.0483819	0.962775	0.169608	0.774817	0.0522733	0.96303	0.308062	0.00187341	0.139632	0.790588	0.0486837	0.998013	0.262754	0.00127952	0.0206917	0.956926	AT1G67120	1609	1732	1755	1978	1586	1599	1520	1238	1296	1235	1425	1592	1714	1841	2018	2045	1849	1966	2073	1970	1871	2249	2630	2329	1679	1597	1665	1533	1867	1918
AT5G39040	ABCB27	ABC transporter B family member 27 [Source:UniProtKB/Swiss-Prot;Acc:Q0WML0]	0.0535148	0.959857	0.0874147	0.999671	0.125674	0.74252	0.30696	0.00446283	0.111115	0.906476	-0.0231072	0.998013	0.0892182	0.686335	0.309306	0.00160057	AT5G39040	795	984	980	1180	919	895	836	746	892	854	750	849	822	941	989	1128	1060	863	973	817	782	986	1013	1135	868	701	848	733	812	994
AT4G17090	BAM3	Beta-amylase 3, chloroplastic [Source:UniProtKB/Swiss-Prot;Acc:O23553]	-0.0213093	0.987434	-0.134414	0.456817	0.189248	0.0722043	0.30689	0.00112731	-0.0362465	0.996686	-0.0757757	0.975346	-0.248206	0.00828436	-0.000969925	0.997028	AT4G17090	2854	3413	3550	4019	3025	3079	4331	3396	4008	3332	3037	3597	2021	2384	2241	2709	2631	2351	3090	3271	2813	3561	3771	3881	4443	3504	5679	4084	3905	4777
AT5G17380	HACL	2-hydroxyacyl-CoA lyase [Source:UniProtKB/Swiss-Prot;Acc:Q9LF46]	0.11276	0.42621	0.11132	0.795985	0.0776932	0.81021	0.306563	1.85e-05	-0.18867	0.308353	-0.135598	0.637987	0.294968	0.000295962	0.592635	1.25e-12	AT5G17380	2926	3423	3469	4545	3225	3378	2939	2685	3033	2854	2654	3240	3125	3236	3389	3803	3476	3193	3486	3379	3441	4135	3882	4560	2759	2447	3162	2128	2492	2490
AT3G22200	POP2	Pyridoxal phosphate (PLP)-dependent transferases superfamily protein [Source:TAIR;Acc:AT3G22200]	0.119856	0.263439	0.132094	0.389496	0.289227	2.68e-07	0.306189	3.82e-07	0.196147	0.440144	-0.00969311	0.998013	0.372628	3.01e-07	0.345886	4.31e-08	AT3G22200	3557	4295	4455	5607	4130	4264	3604	3197	3657	3569	3266	3874	4159	4660	4824	6155	5517	5263	7255	6582	6443	7871	7890	8967	3794	3287	4776	3768	4800	4537
ATCG00780	RPL14	50S ribosomal protein L14, chloroplastic [Source:UniProtKB/Swiss-Prot;Acc:P56792]	0.165462	0.148137	0.0296499	0.999671	0.265297	0.0408272	0.306083	0.0129215	0.404523	0.000558973	0.210762	0.912901	0.335508	0.0019209	0.0678409	0.823255	ATCG00780	1991	2301	2496	2977	2633	2329	2572	1740	2161	1785	1977	2377	1368	1748	2072	2310	2031	1961	2101	1711	2466	2537	2318	2776	2429	1797	2066	2487	2689	2900
ATCG00280	PSBC	Photosystem II CP43 reaction center protein [Source:UniProtKB/TrEMBL;Acc:A0A1B1W4T4]	0.470523	5.22e-07	0.151376	0.999671	0.571856	1.28e-05	0.305991	0.711263	0.151309	0.855701	-0.237925	0.122967	0.260213	0.0176251	-0.375503	0.000229187	ATCG00280	902	988	953	1479	1300	1328	945	785	834	672	897	1091	561	535	753	971	837	975	715	483	570	906	600	615	1272	988	1086	993	1408	1209
AT5G10180	SULTR2;1	Sulfate transporter 2.1 [Source:UniProtKB/Swiss-Prot;Acc:O04722]	-0.0731043	0.918635	0.0711105	0.999671	-0.0217076	0.999236	0.305952	0.00919523	0.172346	0.597981	0.0722543	0.998013	0.016765	0.968678	-0.172896	0.332034	AT5G10180	812	1039	907	1106	843	799	960	869	986	985	844	932	842	871	717	827	861	751	810	652	654	828	817	929	911	768	892	892	925	993
AT2G26740	ATSEH	At2g26740/F18A8.11 [Source:UniProtKB/TrEMBL;Acc:Q42566]	-0.0306626	0.975889	0.12245	0.853995	0.118989	0.416884	0.305509	0.00014238	-0.0385499	0.994734	0.0563963	0.998013	0.0990549	0.477382	0.308007	0.00036919	AT2G26740	2938	3605	3324	3952	3148	3009	3517	3548	3474	3707	3246	3814	2548	2800	2806	3136	2963	2890	2496	2525	2489	2992	3078	3079	3535	2960	4047	2731	3501	3717
AT4G34138	UGT73B1	Glycosyltransferase (Fragment) [Source:UniProtKB/TrEMBL;Acc:W8PUI6]	0.175636	0.283015	-0.145062	0.930778	0.153996	0.547297	0.304793	0.00017903	0.128766	0.846202	0.418964	0.00195591	0.491102	1.16e-05	0.394333	4.76e-05	AT4G34138	1865	2242	2372	3289	2045	2368	1796	1355	1771	1375	1447	1296	1290	1425	1631	1865	1694	1358	1494	1408	1421	1600	1714	1960	1189	1035	1303	1007	1301	1445
AT5G20230	BCB	SAG14 [Source:UniProtKB/TrEMBL;Acc:A0A178UM84]	0.465272	7.04e-08	-0.0169766	0.999671	0.306508	0.835544	0.302131	0.0060368	-0.539733	0.822344	0.599321	0.114787	0.470407	0.000204393	0.787433	0.0709218	AT5G20230	2120	3159	3210	4546	3998	3577	3440	3461	3808	3659	2535	3778	1993	1810	1998	3158	2611	1623	2731	1834	2228	2459	2787	2973	2436	3542	2099	1408	1798	2421
AT2G23680	AT2G23680	Cold-regulated 413 plasma membrane protein 3 [Source:UniProtKB/Swiss-Prot;Acc:O64834]	0.165115	0.864714	0.303813	0.789864	0.580594	0.00160767	0.301464	0.0642447	-0.136106	0.981268	0.0941071	0.998013	0.749475	5.39e-06	0.701218	1.29e-05	AT2G23680	152	176	161	233	180	163	137	141	166	158	158	197	167	233	231	391	284	284	405	326	350	401	448	462	200	249	162	174	170	208
AT4G30150	AT4G30150	CONTAINS InterPro DOMAIN/s: Nucleolar 27S pre-rRNA processing, Urb2/Npa2 (InterPro:IPR018849); Ha. [Source:TAIR;Acc:AT4G30150]	0.0549459	0.963034	0.159794	0.921757	0.145946	0.625056	0.301453	0.00307734	0.102792	0.940762	0.147507	0.777606	0.196948	0.0870884	0.0370717	0.924718	AT4G30150	711	801	814	975	795	759	693	514	604	583	609	691	730	866	999	1038	915	953	942	898	912	1125	1084	1130	831	681	882	711	943	832
AT2G04160	AIR3	Subtilisin-like protease SBT5.3 [Source:UniProtKB/Swiss-Prot;Acc:Q9ZSP5]	0.121464	0.702612	0.0724695	0.999671	0.0915728	0.894559	0.300603	0.00871712	-0.2454	0.296685	-0.266978	0.0480948	0.244197	0.0308142	0.387707	0.226312	AT2G04160	1240	1419	1456	2037	1464	1230	1171	1138	1223	1279	988	1214	1414	1399	1355	1626	1553	1350	1707	1490	1340	1560	1866	2096	1170	948	1343	822	1035	959
AT5G40590	AT5G40590	At5g40590 [Source:UniProtKB/TrEMBL;Acc:Q9FM39]	-0.109393	0.945755	0.232202	0.841837	0.379875	0.0175947	0.300543	0.190199	-0.517468	0.0423369	0.0187074	0.998013	0.522152	0.00208029	0.93918	9.1e-13	AT5G40590	279	328	256	345	266	232	250	229	262	305	239	269	404	413	473	690	546	477	395	417	399	482	381	616	385	356	382	280	208	274
AT5G64110	PER70	Peroxidase [Source:UniProtKB/TrEMBL;Acc:A0A178UNC2]	0.343974	0.0466516	-0.177116	0.983376	0.0809241	0.988831	0.300492	0.127411	0.220822	0.702778	0.0717788	0.998013	0.176689	0.586422	-0.0824033	0.837398	AT5G64110	319	380	405	632	463	381	465	394	494	426	349	338	484	415	387	405	500	478	481	384	369	399	546	554	353	304	389	319	384	484
AT3G13790	CWINV1	Beta-fructofuranosidase, insoluble isoenzyme CWINV1 [Source:UniProtKB/Swiss-Prot;Acc:Q43866]	-0.0703689	0.844752	0.0494282	0.999671	0.267593	0.0170271	0.298502	7.13e-05	-0.2074	0.414005	-0.0324739	0.998013	0.455983	2.29e-06	0.362478	0.00103043	AT3G13790	2677	3228	3003	3694	2735	2500	2952	2978	2952	3216	2481	2932	2439	2648	2379	3430	3140	2603	3228	2787	2671	3271	3464	3792	2407	1849	2465	1580	2113	1932
AT4G33300	ADR1-L1	Probable disease resistance protein At4g33300 [Source:UniProtKB/Swiss-Prot;Acc:Q9SZA7]	0.143672	0.247254	0.00800635	0.999671	0.233664	0.0165305	0.298061	0.00408216	-0.166326	0.848848	0.170102	0.592596	0.553838	2.36e-10	0.466812	2.57e-08	AT4G33300	1584	1867	1744	2352	1884	1777	1527	1394	1609	1399	1359	1493	1567	1760	1624	2197	1902	1828	1566	1440	1854	1904	1905	2076	1600	1703	1386	1176	1432	1518
AT3G12580	MED37C	Probable mediator of RNA polymerase II transcription subunit 37c [Source:UniProtKB/Swiss-Prot;Acc:Q9LHA8]	-0.505992	9.97e-06	0.784318	0.0480061	0.182892	0.920563	0.296784	0.478673	-0.328745	0.018544	-0.409389	2.73e-05	-0.0730714	0.727831	1.02514	0.0104124	AT3G12580	1151	1128	1253	890	843	857	2259	1731	2062	4222	2224	3320	1594	1662	1737	1609	2092	2011	1904	1257	1603	1524	2214	2004	1814	1644	1904	1373	1401	1361
AT4G01700	AT4G01700	At4g01700 [Source:UniProtKB/TrEMBL;Acc:Q9ZSI6]	-0.0693398	0.953001	0.0613289	0.999671	0.449949	1.41e-06	0.296659	0.00377895	-0.294458	0.321642	-0.228087	0.440382	0.510227	1.06e-05	0.871232	5.24e-21	AT4G01700	685	720	761	791	711	655	797	709	748	847	633	719	801	828	831	1182	1154	1079	1198	1057	1207	1379	1239	1574	605	523	716	523	427	498
AT4G14040	SBP2	Selenium-binding protein 2 [Source:UniProtKB/Swiss-Prot;Acc:Q93WN0]	0.088871	0.653982	0.0900483	0.999671	0.165097	0.108458	0.295565	0.000323916	0.303628	0.018544	0.115492	0.801313	-0.00688276	0.981812	-0.243481	0.00680842	AT4G14040	4858	5408	5898	7420	5431	5234	4899	4334	5462	5213	4069	5350	4554	4953	4922	5705	5693	5034	5540	4783	4412	5512	5707	6620	5073	4178	6335	5403	6291	6862
AT1G03230	AT1G03230	Eukaryotic aspartyl protease family protein [Source:UniProtKB/TrEMBL;Acc:Q9ZVS5]	-0.0905679	0.88262	-0.0505816	0.999671	0.110206	0.846755	0.295489	0.00475563	0.0261668	0.998414	0.0169111	0.998013	0.553023	8.13e-09	0.357806	0.00125591	AT1G03230	925	977	1079	1261	894	803	985	915	972	895	776	924	995	1020	908	1129	1035	1050	1071	1023	990	1096	1324	1316	806	733	756	663	833	782
AT5G20830	SUS1	Sucrose synthase 1 [Source:UniProtKB/Swiss-Prot;Acc:P49040]	-0.262448	0.00362535	0.109976	0.999671	-0.379355	3.69e-06	0.295236	0.0210141	0.135806	0.656292	-0.0913389	0.884796	-0.161692	0.306479	-0.00297322	0.994469	AT5G20830	1739	1900	1988	2043	1459	1439	1986	1674	1744	1995	1553	1909	1763	1757	1892	1551	1380	1306	1687	1658	1543	2074	2037	1779	1729	1502	1797	1679	1716	1968
AT1G17745	PGDH	D-3-phosphoglycerate dehydrogenase [Source:TAIR;Acc:AT1G17745]	-0.146633	0.516021	0.154424	0.886072	0.0125501	0.999236	0.294067	0.00227787	-0.199318	0.498358	-0.173604	0.326125	0.0296752	0.937741	0.199258	0.1324	AT1G17745	1390	1562	1425	1684	1361	1121	1591	1428	1573	1778	1231	1791	1611	1800	1595	1872	1730	1541	1912	1964	1756	2042	2344	2442	1366	1201	1809	1149	1225	1297
AT5G06320	NHL3	NHL3 [Source:UniProtKB/TrEMBL;Acc:A0A178UB58]	0.54204	0.00944936	0.093311	0.999671	0.446351	5.66e-05	0.292262	0.00108082	-0.173852	0.989969	0.301631	0.00589949	0.516753	3.06e-06	0.401715	0.0017404	AT5G06320	1412	1741	1448	2370	2513	2063	1528	1510	1805	1841	1314	1688	1275	1383	1540	2087	2158	1566	1808	1422	1733	1806	2075	2095	1944	2609	1569	1676	1614	2157
AT1G55920	SAT1	Serine acetyltransferase 1, chloroplastic [Source:UniProtKB/Swiss-Prot;Acc:Q42588]	0.30889	0.000323029	0.294313	0.0274672	0.24799	0.0252143	0.291808	0.000821694	-0.00555251	0.998814	0.344173	0.00427619	0.543197	6.51e-08	0.679924	2.56e-14	AT1G55920	1759	2043	1901	2950	2107	2355	1278	1200	1573	1570	1500	1555	1993	2261	2622	3033	2860	2390	2040	1799	1775	2042	2141	2605	1603	1602	1374	1345	1517	1623
AT1G77510	PDIL1-2	Protein disulfide isomerase-like 1-2 [Source:UniProtKB/Swiss-Prot;Acc:Q9SRG3]	0.0394107	0.96647	0.0302528	0.999671	0.125431	0.357773	0.291748	0.000761635	0.0802301	0.951472	-0.160058	0.259269	-0.118534	0.344855	0.0547201	0.773916	AT1G77510	2331	2786	2894	3304	2853	2443	3111	2717	3159	2881	2672	3010	2835	2964	3125	3495	3282	3115	3588	3271	2938	3617	4068	4140	2918	2137	3289	2863	2637	2958
AT3G44310	NIT1	NITI [Source:UniProtKB/TrEMBL;Acc:A0A384KJ08]	0.0371106	0.952349	0.0646468	0.999671	0.117303	0.401981	0.291536	8.79e-05	0.0618385	0.95738	-0.0175402	0.998013	-0.0656034	0.704002	0.0506163	0.937952	AT3G44310	25184	31087	28518	37228	27398	26769	29666	27818	30604	33915	21988	30695	28659	30287	30367	34610	33999	29909	22456	20985	18737	23905	24747	26397	24653	19080	28864	21893	23784	27356
AT3G02830	ZFN1	Zinc finger CCCH domain-containing protein 33 [Source:UniProtKB/Swiss-Prot;Acc:Q8GXX7]	-0.115207	0.625364	-0.0444501	0.999671	-0.0592803	0.970277	0.291468	0.0137914	-0.268338	0.115842	-0.00657517	0.998013	-0.184513	0.17316	0.138372	0.406196	AT3G02830	1202	1413	1468	1625	1137	1195	1591	1264	1449	1383	1137	1375	904	1120	1086	1172	923	939	763	653	671	733	848	939	1489	1280	1534	1070	1234	1156
AT5G38990	AT5G38990	Probable receptor-like protein kinase At5g38990 [Source:UniProtKB/Swiss-Prot;Acc:Q9FID9]	0.0817487	0.936477	-0.0174202	0.999671	0.461397	7.19e-05	0.290158	0.00525569	0.021906	0.998414	0.158447	0.792114	0.425674	0.000289389	0.347884	0.000520029	AT5G38990	457	562	559	619	574	542	621	513	694	533	556	590	517	635	527	874	754	724	797	713	735	841	908	956	744	757	771	663	768	825
AT1G58602	AT1G58602	Putative uncharacterized protein [Source:UniProtKB/TrEMBL;Acc:Q0WV58]	0.0183829	0.991536	-0.00264206	0.999671	0.199312	0.0857255	0.290149	1.83e-05	-0.101999	0.909775	0.0699137	0.993276	0.152584	0.109497	0.264726	0.00129085	AT1G58602	2487	3047	3251	3523	2891	2854	2762	2451	2700	2271	2251	2872	2234	2764	2869	3450	2702	3009	2939	2868	3013	3335	3480	3831	2771	2401	3028	2001	2787	2630
AT5G45470	AT5G45470	Transmembrane protein, putative (DUF594) [Source:UniProtKB/TrEMBL;Acc:Q9FHI9]	-0.167465	0.147281	0.0357141	0.999671	0.257332	0.00132405	0.289145	4.83e-05	-0.0333327	0.996201	-0.00187473	0.998013	0.212864	0.019156	-0.0360178	0.894617	AT5G45470	1635	1881	1793	1911	1505	1533	1710	1546	1751	1542	1479	1777	1862	1991	2101	2707	2341	2195	1877	1727	1849	2038	2170	2363	1586	1229	1646	1335	1360	1515
AT4G33050	EDA39	calmodulin-binding family protein [Source:TAIR;Acc:AT4G33050]	0.38359	1.87e-05	0.0316097	0.999671	0.646164	2.75e-12	0.289121	0.00185925	-0.78184	0.819883	0.356448	0.738495	1.30038	1.34e-08	0.679276	0.0770671	AT4G33050	675	787	816	1211	982	916	701	639	778	761	583	678	989	1163	971	1773	1723	1476	1241	1224	1306	1413	1569	1562	1680	2775	900	861	1208	1122
AT1G65845	AT1G65845	At1g65844 [Source:UniProtKB/TrEMBL;Acc:Q9SHX3]	-0.00682076	0.998459	0.0769705	0.999671	0.433476	0.000191544	0.288934	0.00330251	-0.29904	0.236479	-0.0255428	0.998013	0.260019	0.0578742	0.47212	2.43e-06	AT1G65845	751	1004	857	1020	926	764	962	914	1042	966	799	1123	675	953	864	1317	1123	976	1100	874	1047	1160	1215	1252	816	602	922	513	592	733
AT5G57560	XTH22	Xyloglucan endotransglucosylase/hydrolase [Source:UniProtKB/TrEMBL;Acc:A0A178UQX4]	0.0349214	0.99561	0.267596	0.0149842	0.495179	0.922959	0.2886	0.175096	-0.213402	0.9885	0.676328	0.0238374	0.67088	0.0743716	0.182147	0.39714	AT5G57560	932	1212	1298	1065	1215	1308	2144	1720	2083	2340	2170	2141	480	434	599	565	1180	405	474	382	339	405	536	496	2983	3840	1948	2391	2221	3008
AT2G26330	ERECTA	LRR receptor-like serine/threonine-protein kinase ERECTA [Source:UniProtKB/Swiss-Prot;Acc:Q42371]	0.134833	0.719686	-0.0804453	0.999671	0.00247667	0.999436	0.28855	0.0486229	0.250346	0.345927	0.126499	0.974052	-0.130904	0.680509	-0.195814	0.249763	AT2G26330	637	684	738	874	697	788	734	526	701	511	538	677	587	658	807	700	677	700	693	571	696	652	777	936	666	535	634	677	734	700
AT4G25810	XTH23	Probable xyloglucan endotransglucosylase/hydrolase protein 23 [Source:UniProtKB/Swiss-Prot;Acc:Q38910]	-0.353648	0.0180251	0.347967	0.643695	0.398274	0.884725	0.288079	0.362594	-0.42107	0.938163	0.211112	0.998013	0.328899	0.0311165	0.240986	0.715749	AT4G25810	610	893	763	627	621	582	2038	1658	1811	2665	1664	2238	290	332	320	387	600	270	409	319	267	311	492	392	1790	2550	1279	1413	1081	1746
AT5G10380	ATL55	E3 ubiquitin-protein ligase RING1 [Source:UniProtKB/Swiss-Prot;Acc:Q9LX93]	0.407182	0.285066	-0.0567053	0.999671	0.530054	0.0107939	0.2877	0.437033	-0.445232	0.934689	0.272933	0.717154	0.792046	1.27e-06	0.663735	7.01e-08	AT5G10380	148	195	204	207	294	239	170	162	239	201	152	158	174	257	220	340	353	259	263	188	338	251	375	320	424	556	237	275	303	324
AT5G64220	CAMTA2	Calmodulin-binding transcription activator 2 [Source:UniProtKB/Swiss-Prot;Acc:Q6NPP4]	0.123463	0.710847	0.129702	0.999671	0.0567599	0.985254	0.286822	0.0264276	-0.0827008	0.964866	-0.015512	0.998013	0.0472069	0.886608	0.235039	0.126486	AT5G64220	562	688	730	879	708	666	662	599	708	625	670	713	544	644	582	637	613	617	665	582	710	716	832	802	635	591	658	524	576	632
AT1G15750	TPL	Protein TOPLESS [Source:UniProtKB/Swiss-Prot;Acc:Q94AI7]	-0.0338912	0.9724	0.0149471	0.999671	0.0359905	0.984807	0.285564	8.14e-06	-0.050395	0.981268	0.0619801	0.992644	0.163461	0.0900978	0.203403	0.0274623	AT1G15750	3135	3557	3922	4335	3259	3271	3703	3166	3571	3091	3138	3616	2862	3016	3011	3303	2954	3011	3079	2733	3027	3372	3574	3659	3388	2967	3345	2675	3164	3279
AT5G60040	NRPC1	DNA-directed RNA polymerase subunit [Source:UniProtKB/TrEMBL;Acc:F4JXF8]	0.0482109	0.978379	0.139887	0.999671	0.086486	0.953202	0.284572	0.0276803	0.137979	0.871731	0.0341345	0.998013	0.293813	0.0388715	0.0566409	0.87579	AT5G60040	410	466	530	596	488	437	411	412	427	377	425	487	449	500	515	521	505	548	547	485	548	597	640	658	486	417	527	464	535	524
AT4G21990	43924	5'-adenylylsulfate reductase 3, chloroplastic [Source:UniProtKB/Swiss-Prot;Acc:P92980]	0.0911249	0.963034	0.0461847	0.999671	0.149767	0.950414	0.284124	0.00109295	0.0879845	0.930015	0.256755	0.0291763	0.406929	0.139281	0.42344	3.66e-07	AT4G21990	3860	4178	4086	5607	3515	4497	2718	2479	3302	3082	2389	2712	4566	4829	5547	5598	6637	4559	5260	5064	4396	5623	5663	6415	1192	967	1386	1160	1184	1288
AT3G53230	CDC48D	Cell division control protein 48 homolog D [Source:UniProtKB/Swiss-Prot;Acc:Q9SCN8]	-0.22806	0.306312	0.305543	0.160714	-0.117882	0.924615	0.283788	0.0435826	-0.377072	0.154672	-0.604437	7.13e-07	0.0508348	0.908393	0.5636	8.29e-05	AT3G53230	403	474	504	473	362	396	575	519	557	726	500	688	444	458	476	397	481	408	529	425	520	557	569	640	459	412	425	290	346	336
AT3G20810	JMJ30	Lysine-specific demethylase JMJ30 [Source:UniProtKB/Swiss-Prot;Acc:Q8RWR1]	0.157448	0.96647	0.0191135	0.999671	0.310238	0.698243	0.283495	0.0125326	0.221424	0.957724	0.225977	0.998013	0.525484	0.17085	0.532436	2.67e-08	AT3G20810	60	76	79	126	69	60	84	56	58	58	68	60	83	98	92	128	103	113	762	714	742	877	893	887	58	62	59	63	66	75
AT1G14360	UTR3	UDP-galactose/UDP-glucose transporter 3 [Source:UniProtKB/Swiss-Prot;Acc:Q9M9S6]	0.0959683	0.842888	0.179577	0.55156	0.211483	0.217441	0.283353	0.00521404	0.0197552	0.998629	-0.219521	0.295596	0.0661761	0.837355	0.275617	0.0334313	AT1G14360	631	716	765	930	741	693	830	759	836	826	785	958	681	702	820	945	803	843	844	781	872	940	984	1072	686	561	920	670	755	679
AT3G28480	AT3G28480	Oxoglutarate/iron-dependent oxygenase [Source:UniProtKB/TrEMBL;Acc:F4J0A6]	0.0852708	0.902524	0.0854799	0.999671	0.15999	0.586675	0.283227	0.0140762	0.0929006	0.953572	-0.013559	0.998013	0.0351066	0.925431	0.170527	0.294124	AT3G28480	517	672	627	765	641	603	593	612	671	627	569	668	570	689	708	868	681	685	780	696	689	866	830	897	574	474	631	569	540	621
AT3G25610	ALA10	Phospholipid-transporting ATPase 10 [Source:UniProtKB/Swiss-Prot;Acc:Q9LI83]	0.376868	0.00433073	0.235048	0.78984	0.43503	0.00347982	0.282792	0.0160558	-0.378946	0.944876	0.30208	0.440914	0.901295	5.45e-08	0.336898	0.0351749	AT3G25610	389	415	434	653	536	496	302	331	332	388	336	339	427	553	497	724	748	554	647	609	664	712	779	812	578	781	391	420	512	415
AT4G34890	XDH1	Xanthine dehydrogenase 1 [Source:UniProtKB/Swiss-Prot;Acc:Q8GUQ8]	0.106934	0.623753	0.0386962	0.999671	0.0413523	0.980048	0.281031	0.000338876	-0.0476238	0.991536	0.0835934	0.979531	0.313398	0.000124376	0.382378	4.31e-05	AT4G34890	1846	2085	2169	2837	1973	2097	1608	1513	1544	1392	1447	1644	1581	1904	1915	2022	1785	1827	1766	1598	1811	1968	1961	2271	1537	1315	1557	1144	1530	1473
AT4G25100	FSD1	Superoxide dismutase [Fe] 1, chloroplastic [Source:UniProtKB/Swiss-Prot;Acc:P21276]	-0.420606	9.93e-15	-0.492395	0.999671	-0.0159595	0.999311	0.281009	0.800774	0.34522	2.7e-06	-0.422128	0.998013	0.0273522	0.915253	0.0728228	0.725044	AT4G25100	14030	18756	16862	14749	12305	11574	9918	9423	12081	6210	10837	3183	11592	15892	21178	14767	15755	17519	7847	13847	14557	12117	17968	13748	31373	25055	32808	33434	35311	41030
AT1G31540	AT1G31540	Disease resistance protein (TIR-NBS-LRR class) family [Source:UniProtKB/TrEMBL;Acc:F4I9F1]	0.0758171	0.917584	0.0215944	0.999671	0.182618	0.477701	0.280398	0.0472392	-0.243	0.478537	0.193743	0.444991	0.298589	0.0225363	0.22739	0.124158	AT1G31540	636	741	716	889	728	691	692	665	704	546	670	739	544	682	770	832	757	704	570	579	568	659	720	676	876	830	796	611	671	790
AT1G71220	EBS1	UDP-glucose:glycoprotein glucosyltransferases;transferases, transferring hexosyl groups;transferases, transferring glycosyl groups [Source:TAIR;Acc:AT1G71220]	0.0351364	0.972277	0.0960354	0.999671	0.0631291	0.904788	0.279793	8.25e-05	-0.0195284	0.998414	-0.0752186	0.960737	0.0718087	0.634397	0.05113	0.815478	AT1G71220	2732	3116	2987	3674	3053	2761	2705	2502	2517	2349	2483	2896	2666	2977	2883	3333	2822	2905	2942	2872	2847	3207	3517	3653	2808	2340	2955	2262	2796	2684
AT5G53420	AT5G53420	CCT motif family protein [Source:UniProtKB/TrEMBL;Acc:Q8L602]	0.239674	0.242356	0.0183148	0.999671	0.091682	0.906862	0.279168	0.0297239	0.0285895	0.998414	-0.0349207	0.998013	0.310083	0.0142076	0.159301	0.354894	AT5G53420	365	457	440	662	442	462	381	342	410	409	294	370	668	755	819	826	828	766	731	740	676	758	877	941	542	499	561	483	610	491
AT5G43450	AT5G43450	1-aminocyclopropane-1-carboxylate oxidase homolog 10 [Source:UniProtKB/Swiss-Prot;Acc:Q9LSW6]	0.0721892	0.945876	-0.281504	0.045606	-0.202634	0.926851	0.278694	0.0480251	-0.586373	0.887362	0.313187	0.998013	1.30181	0.0140826	1.01567	0.000830549	AT5G43450	954	1036	1196	1482	950	1094	853	707	821	623	553	652	707	809	1041	790	883	574	558	556	530	579	655	738	1570	2319	863	925	1142	1153
AT5G13000	CALS3	Callose synthase 3 [Source:UniProtKB/Swiss-Prot;Acc:Q9LXT9]	-0.023295	0.991536	0.0604386	0.999671	-0.0454074	0.978179	0.278646	0.000515438	0.0549681	0.973606	0.00549517	0.998013	0.0346776	0.873501	-0.0646258	0.730838	AT5G13000	3391	3514	3611	4369	3254	3277	3277	2864	3085	2734	2902	3351	2954	3358	3293	3415	2801	3235	3069	2832	2881	3443	3615	3418	3069	2652	3329	2832	3201	3060
AT3G07700	AT3G07700	Protein kinase superfamily protein [Source:UniProtKB/TrEMBL;Acc:F4JFM1]	-0.00312556	0.998459	-0.0245121	0.999671	-0.0552192	0.969283	0.27822	0.0103679	-0.209668	0.296385	0.0138866	0.998013	-0.0423765	0.861815	0.197207	0.111431	AT3G07700	1739	2103	2115	2539	1820	1875	2036	1972	2037	1846	1687	2037	1262	1413	1608	1575	1349	1263	950	898	1012	1088	1048	1288	2002	1882	2146	1495	1762	1820
AT3G25070	RIN4	RPM1 interacting protein 4 [Source:UniProtKB/TrEMBL;Acc:A0A1I9LMJ4]	-0.0440946	0.983057	-0.0658382	0.999671	0.2817	0.0883953	0.277565	0.0394464	-0.0814397	0.978129	0.073244	0.998013	0.315092	0.0935485	0.397702	0.00412048	AT3G25070	436	499	555	604	480	430	578	457	543	464	428	514	438	532	540	717	612	537	617	517	525	601	684	695	493	425	460	386	425	456
AT5G24740	AT5G24740	Protein of unknown function (DUF1162) [Source:TAIR;Acc:AT5G24740]	0.141644	0.432192	0.121023	0.999671	-0.0211082	0.999236	0.277163	0.00408216	0.0060747	0.998814	0.0151904	0.998013	0.203651	0.097523	0.138945	0.423232	AT5G24740	938	1119	1113	1418	1084	1153	946	802	892	778	866	1037	921	1087	1097	1204	937	971	987	897	989	1077	1168	1184	1102	889	956	809	1068	1003
AT5G20400	AT5G20400	2-oxoglutarate (2OG) and Fe(II)-dependent oxygenase superfamily protein [Source:UniProtKB/TrEMBL;Acc:Q84K82]	0.0231341	0.992279	0.00390498	0.999671	0.132709	0.598819	0.275575	0.0116585	-0.289686	0.503572	-0.0526744	0.998013	0.608861	1.83e-07	0.841845	1.25e-21	AT5G20400	921	948	961	1241	840	951	694	651	732	676	552	723	1081	1116	1273	1357	1310	1195	1162	941	1162	1278	1177	1434	626	636	528	445	504	488
AT3G55430	AT3G55430	Beta-1, 3-glucanase-like protein [Source:UniProtKB/TrEMBL;Acc:Q9M2T6]	-0.150498	0.22712	0.103417	0.909844	0.135121	0.69552	0.275362	0.00334885	-0.0936451	0.996686	0.285566	0.0105365	0.212724	0.14244	0.126704	0.486328	AT3G55430	1593	1964	1850	2006	1504	1586	2134	1923	2156	2094	1983	2152	1239	1347	1421	1586	1640	1245	1244	1229	1245	1412	1515	1509	1512	1945	1472	1324	1509	1765
AT4G39900	AT4G39900	AT4g39900/T5J17_70 [Source:UniProtKB/TrEMBL;Acc:Q93VM6]	-0.0205817	0.994177	-0.0350155	0.999671	0.0700505	0.967637	0.274358	0.0369193	0.0294017	0.998414	0.0857662	0.998013	-0.168433	0.329476	-0.0353225	0.951945	AT4G39900	535	623	690	737	580	586	643	556	620	530	509	620	578	588	635	683	648	591	579	495	554	590	668	681	630	563	604	595	574	612
AT1G10340	AT1G10340	Ankyrin repeat family protein [Source:UniProtKB/TrEMBL;Acc:Q9SY76]	0.228998	0.787459	-0.112416	0.999671	0.669045	0.00950896	0.273972	0.549155	-0.528181	0.53879	0.452832	0.537814	1.05428	2.22e-05	0.774261	0.00083896	AT1G10340	118	136	141	189	174	122	134	150	144	125	119	127	98	112	94	172	144	175	130	112	163	149	132	203	135	163	96	83	72	118
AT3G44480	RPP1	Disease resistance protein (TIR-NBS-LRR class) family [Source:UniProtKB/TrEMBL;Acc:A0A1I9LP82]	0.152363	0.194521	-0.063905	0.999671	0.0239498	0.998713	0.272289	0.0153325	-0.10062	0.889909	-0.0533582	0.998013	0.113681	0.39597	0.246316	0.0442415	AT3G44480	1437	1762	1698	2151	1757	1769	1726	1515	1737	1383	1434	1627	1431	1588	1522	1731	1441	1525	1295	1181	1343	1262	1603	1692	1711	1516	1671	1368	1519	1555
AT2G28290	SYD	SYD [Source:UniProtKB/TrEMBL;Acc:A0A384L3H2]	-0.0753369	0.787635	0.035115	0.999671	-0.0508715	0.965127	0.272281	0.000209257	-0.00414505	0.998896	-0.0356319	0.998013	0.14762	0.147923	0.14222	0.232135	AT2G28290	2889	3229	3310	3819	2895	2697	2884	2423	2712	2221	2498	2950	2578	2833	2800	3097	2393	2586	2419	2230	2507	2706	2882	2923	2729	2250	2431	1970	2740	2486
AT2G17040	anac036	NAC domain containing protein 36 [Source:UniProtKB/TrEMBL;Acc:F4IME8]	0.0472571	0.99561	-0.357854	0.999671	0.889968	0.0162161	0.272232	0.625293	-0.666502	0.366958	0.443093	0.823771	1.24989	0.000122276	0.893365	0.00495639	AT2G17040	62	73	77	68	104	54	55	45	70	44	30	50	38	49	56	108	69	92	111	78	155	122	142	144	101	128	77	70	53	68
AT1G30490	ATHB-9	Homeobox-leucine zipper protein ATHB-9 [Source:UniProtKB/Swiss-Prot;Acc:O04292]	0.0589606	0.96647	0.193544	0.635203	-0.0123269	0.999236	0.27213	0.0463872	0.0265756	0.998414	0.0507889	0.998013	-0.00319218	0.994235	0.0311203	0.958243	AT1G30490	507	578	642	761	571	554	673	524	643	666	557	742	616	610	651	670	631	592	577	502	601	650	673	672	493	481	474	413	502	528
AT5G48180	NSP5	Nitrile-specifier protein 5 [Source:UniProtKB/Swiss-Prot;Acc:Q93XW5]	0.000922067	0.999432	-0.0303487	0.999671	-0.195729	0.325022	0.27046	0.00102222	-0.149348	0.629672	-0.112351	0.837003	0.0751136	0.666239	0.305311	0.00375331	AT5G48180	3028	3661	3822	4738	2855	3481	2647	2455	2871	2417	2339	2528	2670	2663	3008	2790	2669	1968	1889	1750	1750	1915	2106	2400	2040	1797	2121	1500	1741	1991
AT1G58360	AAP1	NAT2 [Source:UniProtKB/TrEMBL;Acc:A0A178WEG7]	0.141738	0.576833	-0.0764937	0.999671	0.134003	0.581536	0.270226	0.0144497	0.187834	0.653665	0.179574	0.361288	-0.191657	0.128009	-0.182719	0.230949	AT1G58360	975	1035	1170	1569	1078	1055	1284	1033	1256	1078	975	1104	986	1046	1034	1225	1132	1065	897	760	789	886	1009	1009	880	710	1134	893	951	1147
AT5G47240	atnudt8	nudix hydrolase homolog 8 [Source:TAIR;Acc:AT5G47240]	0.439618	0.00405163	-0.248923	0.966331	0.107421	0.959404	0.269748	0.29198	0.421155	0.296685	0.480811	0.169909	0.276528	0.24673	-0.127123	0.719832	AT5G47240	261	326	354	483	404	438	180	180	209	167	139	141	244	284	343	357	337	258	321	267	271	307	396	314	244	185	278	212	344	362
AT3G28930	AIG2A	Protein AIG2 A [Source:UniProtKB/Swiss-Prot;Acc:P54121]	0.221388	0.140194	0.176484	0.672536	0.666678	2.06e-15	0.269523	0.00395552	-0.0071402	0.998814	-0.139861	0.841783	0.423379	8.77e-06	0.589357	0.0119791	AT3G28930	604	715	726	928	833	726	669	571	673	668	655	691	730	899	872	1507	1212	1312	1949	1881	1801	2287	2108	2290	841	668	864	635	868	782
AT1G65040	HRD1B	ERAD-associated E3 ubiquitin-protein ligase HRD1B [Source:UniProtKB/Swiss-Prot;Acc:Q6NPT7]	0.0156464	0.99561	0.139214	0.972226	0.273356	0.0202798	0.26942	0.0157291	0.00193907	0.999346	-0.214482	0.31663	0.0881378	0.699517	0.473276	0.000172502	AT1G65040	589	700	744	785	685	669	772	731	839	790	688	940	663	767	797	987	857	887	938	757	892	906	1051	1114	758	628	853	667	774	722
AT4G20860	FAD-OXR	Berberine bridge enzyme-like 22 [Source:UniProtKB/Swiss-Prot;Acc:Q9SUC6]	-0.0250653	0.984207	-0.0478178	0.999671	0.12721	0.659392	0.268373	0.00294923	-0.282188	0.253667	0.205379	0.252156	0.435915	1e-06	0.608973	7.76e-13	AT4G20860	2105	2623	2401	2944	2281	2120	2597	2253	2506	2453	1839	2371	1849	2295	1963	2607	2215	1972	1569	1290	1570	1697	1654	1898	2186	2143	1948	1463	1673	1942
AT4G02520	GSTF2	Glutathione S-transferase F2 [Source:UniProtKB/Swiss-Prot;Acc:P46422]	0.283024	8.37e-06	0.123282	0.980825	0.101927	0.811518	0.268133	0.316259	0.0241294	0.998414	-0.206258	0.0665493	0.0857353	0.902449	0.267023	0.0140336	AT4G02520	8112	10943	9669	14017	11704	10706	13291	12465	14892	11894	14413	14922	9410	9460	12407	13242	10725	10188	11821	11493	9442	11358	14126	13486	12540	10526	17619	12925	12004	14765
AT5G54250	CNGC4	Cyclic nucleotide-gated ion channel 4 [Source:UniProtKB/Swiss-Prot;Acc:Q94AS9]	0.11646	0.869687	0.116478	0.999671	0.0918228	0.929619	0.267298	0.0439049	0.297614	0.273629	0.0868812	0.998013	-0.188706	0.451476	0.108218	0.592911	AT5G54250	540	630	528	674	675	569	648	618	632	612	595	720	646	707	638	759	661	737	804	792	833	874	1060	947	664	543	921	768	811	935
AT3G21220	MKK5	MKK5 [Source:UniProtKB/TrEMBL;Acc:A0A178VIK5]	-0.198131	0.251984	0.0523768	0.999671	0.139254	0.656881	0.267212	0.0159465	-0.101972	0.953139	0.161989	0.642921	0.306688	0.0164383	0.255059	0.0380719	AT3G21220	693	749	782	805	644	586	672	593	710	653	598	659	696	735	775	856	791	819	773	666	740	817	869	895	714	781	817	610	703	797
AT5G04140	GLU1	glutamate synthase 1 [Source:TAIR;Acc:AT5G04140]	-0.00346487	0.998459	0.0243134	0.999671	0.0658722	0.863954	0.266449	0.000139564	-0.0893272	0.895528	0.164024	0.258584	0.0391567	0.815997	0.0387612	0.895313	AT5G04140	28431	33699	34366	40200	29935	30721	29341	24821	27788	23416	25385	28942	21870	26842	26610	30117	24174	25747	17649	17471	19534	20997	21037	22812	38380	33550	42258	29056	37814	37352
AT2G39530	AT2G39530	CASP-like protein 4D1 [Source:UniProtKB/Swiss-Prot;Acc:Q8GWD5]	-0.546656	0.0136783	-0.348287	0.364537	0.25486	0.659731	0.265783	0.272714	-0.30095	0.707727	0.0436549	0.998013	0.203155	0.470521	0.319183	0.135776	AT2G39530	207	260	226	200	178	120	327	307	289	269	185	226	275	338	249	454	336	265	256	208	258	254	290	311	187	179	226	175	131	158
AT5G40910	AT5G40910	Disease resistance protein (TIR-NBS-LRR class) family [Source:UniProtKB/TrEMBL;Acc:Q9FKR7]	0.203433	0.170914	0.0197897	0.999671	0.118547	0.781534	0.265504	0.0194724	0.0777065	0.979693	0.0551395	0.998013	0.00969535	0.982096	0.136981	0.621265	AT5G40910	681	798	889	1104	854	889	877	734	823	675	730	900	648	802	798	917	754	805	815	739	814	825	970	1013	721	607	655	641	738	650
AT1G11310	MLO2	MLO-like protein 2 [Source:UniProtKB/Swiss-Prot;Acc:Q9SXB6]	0.0269805	0.981255	0.0110935	0.999671	0.368028	4.43e-08	0.265276	3.98e-05	-0.0933782	0.944267	0.161346	0.445357	0.453464	2.94e-10	0.263619	0.00399697	AT1G11310	1717	2057	2055	2378	1979	1847	1951	1723	2061	1647	1786	1953	1811	2096	2220	2959	2596	2473	2907	2529	2759	3110	3115	3475	1959	2017	1963	1708	1800	1940
AT4G28080	TSS	Protein TSS [Source:UniProtKB/Swiss-Prot;Acc:F4JKH6]	-0.161069	0.0753508	0.0194519	0.999671	-0.0361035	0.984331	0.264981	0.00152298	-0.0694054	0.959595	-0.00981791	0.998013	-0.0185105	0.936748	-0.0655569	0.690047	AT4G28080	12638	14281	15112	15712	11287	12417	17895	14043	15771	12793	15392	16799	7364	8559	8856	9446	7290	7839	9142	9519	9082	10229	11574	11108	17184	14469	22016	13972	17080	18315
AT4G09020	ISA3	Isoamylase 3, chloroplastic [Source:UniProtKB/Swiss-Prot;Acc:Q9M0S5]	0.129533	0.719686	0.183467	0.850499	0.198475	0.335294	0.263352	0.0155238	0.110355	0.928449	0.140214	0.919875	-0.067596	0.834401	0.0951096	0.605763	AT4G09020	586	690	715	979	677	638	493	425	421	487	448	485	919	929	978	1061	1174	1053	1486	1488	1385	1533	1853	1780	600	468	655	522	643	631
AT5G01600	FER1	Ferritin-1, chloroplastic [Source:UniProtKB/Swiss-Prot;Acc:Q39101]	-0.131621	0.390803	0.144727	0.364537	-0.0616831	0.884669	0.262882	0.00618105	0.122919	0.847091	-0.0967934	0.801439	0.337517	0.000394829	0.979728	3.2e-44	AT5G01600	7902	11126	9707	10220	8208	8785	13072	11758	12105	12711	12393	13018	5220	5710	5724	5635	5426	5139	3726	3508	3302	3527	4172	4817	7029	6337	8175	7150	6365	9300
AT1G10930	RECQL4A	ATP-dependent DNA helicase Q-like 4A [Source:UniProtKB/Swiss-Prot;Acc:Q8L840]	0.0692037	0.958342	0.0947139	0.999671	0.105482	0.895037	0.262774	0.0309446	0.131082	0.893094	0.176659	0.822781	-0.0340928	0.933376	-0.0891794	0.715923	AT1G10930	577	596	673	772	622	633	576	403	485	404	472	579	499	609	620	688	567	630	659	591	660	722	758	776	621	504	681	547	714	650
AT1G29025	AT1G29025	Calcium-binding EF-hand family protein [Source:UniProtKB/TrEMBL;Acc:F4HZU9]	-0.0994281	0.908147	0.664651	2.05e-11	0.0434996	0.994675	0.26253	0.0608218	-0.0907288	0.986348	0.189454	0.619528	0.154923	0.484305	0.0329845	0.954966	AT1G29025	744	925	679	904	718	679	810	731	747	1246	1047	1094	734	722	688	827	705	722	597	529	555	572	685	733	541	367	757	403	481	615
AT4G38560	AT4G38560	Phospholipase like protein [Source:UniProtKB/TrEMBL;Acc:Q0WV01]	0.261385	0.88687	-0.0358415	0.999671	0.984548	0.000301359	0.261177	0.620452	-0.944799	0.901915	0.590686	0.753351	1.27206	8.7e-05	0.643152	0.0635663	AT4G38560	56	61	52	72	70	69	41	36	69	55	39	38	67	98	71	130	182	158	98	121	150	162	128	146	104	236	37	83	54	66
AT5G55120	VTC5	VTC5 [Source:UniProtKB/TrEMBL;Acc:A0A178UIM1]	0.202751	0.318788	-0.118315	0.98481	0.0633151	0.968832	0.260435	0.0168949	0.0396419	0.996686	-0.0550314	0.998013	0.106929	0.695862	0.193904	0.163747	AT5G55120	734	790	914	1025	927	962	928	824	961	793	711	830	800	950	907	979	988	849	1251	1010	1082	1194	1406	1337	854	667	818	698	829	800
AT4G33760	AT4G33760	Aspartate--tRNA ligase, chloroplastic/mitochondrial [Source:UniProtKB/Swiss-Prot;Acc:F4JJT9]	0.0426262	0.978379	0.126486	0.999671	0.251096	0.0643899	0.26015	0.0196559	0.223559	0.384653	0.205604	0.361858	0.033382	0.911437	-0.0398771	0.906588	AT4G33760	783	797	977	1075	866	819	755	616	643	606	687	757	660	770	861	1008	858	898	939	945	1042	1071	1175	1212	906	740	1007	857	1087	1051
AT2G41140	CRK1	CDPK-related kinase 1 [Source:UniProtKB/Swiss-Prot;Acc:O80673]	0.0461014	0.97382	0.125184	0.987128	0.0176472	0.999236	0.259492	0.010217	-0.0126433	0.998814	0.0129548	0.998013	0.121474	0.499077	0.186396	0.138114	AT2G41140	803	938	860	1115	869	833	753	700	793	796	678	817	898	1025	1016	1100	940	982	1022	888	902	1019	1110	1188	879	710	838	682	846	805
AT4G35630	PSAT1	Phosphoserine aminotransferase 1, chloroplastic [Source:UniProtKB/Swiss-Prot;Acc:Q96255]	0.0286685	0.979471	0.127893	0.930778	0.325566	1.52e-05	0.259172	0.000519565	0.0201398	0.998414	-0.00383573	0.998013	0.344719	3.04e-07	0.506534	0.00609665	AT4G35630	2449	2783	2946	3538	2772	2452	2689	2411	2700	3028	2184	2771	3351	3466	3643	4535	4600	4173	6245	5431	5312	6545	6196	7288	2806	2436	3063	2566	2638	2957
AT4G12290	AT4G12290	Amine oxidase [Source:UniProtKB/TrEMBL;Acc:Q8L742]	0.342031	0.00186998	-0.0119614	0.999671	-0.0195297	0.999236	0.258869	0.00019063	0.619825	0.00328936	0.341431	0.308946	0.488254	7.58e-05	0.217598	0.01984	AT4G12290	1796	1863	1975	3216	1994	2345	706	686	762	692	598	709	2096	2131	2565	2403	2341	2057	3174	2829	3079	3489	3328	3891	366	276	374	360	532	628
AT3G22840	ELIP1	ELIP1 [Source:UniProtKB/TrEMBL;Acc:A0A178VCA8]	-0.306521	0.0096895	0.180642	0.948209	0.395029	0.000225036	0.257478	0.829877	-0.574409	0.538841	-0.339502	0.0281519	-0.117915	0.901653	0.52501	0.307563	AT3G22840	1194	1234	1416	1402	933	949	1222	812	938	1231	932	963	668	787	786	1188	918	895	1096	598	1217	1166	863	1377	1667	1630	1209	1151	787	1032
AT1G30530	UGT78D1	Glycosyltransferase (Fragment) [Source:UniProtKB/TrEMBL;Acc:W8PVA4]	0.0126619	0.997896	-0.0305547	0.999671	-0.0067829	0.999311	0.256963	0.0155485	0.282133	0.226877	0.0477939	0.998013	-0.30119	0.0420001	-0.286409	0.0325866	AT1G30530	697	722	898	1104	710	663	960	723	877	874	664	798	898	1022	1022	1058	1003	912	994	873	869	1049	1022	1149	590	542	700	720	667	768
AT4G39955	AT4G39955	Alpha/beta-Hydrolases superfamily protein [Source:UniProtKB/TrEMBL;Acc:Q058J1]	-0.0286302	0.991536	0.090474	0.999671	0.120189	0.760235	0.25677	0.0455538	-0.201715	0.65245	0.013426	0.998013	0.233811	0.209314	0.577753	4.91e-07	AT4G39955	575	713	602	836	557	561	568	582	573	610	480	634	650	741	717	842	761	725	737	576	648	750	740	813	571	500	624	418	521	489
AT3G03790	AT3G03790	Ankyrin repeat family protein / regulator of chromosome condensation (RCC1) family protein [Source:UniProtKB/TrEMBL;Acc:F4J2C4]	0.0190936	0.993531	0.032811	0.999671	0.0461887	0.991177	0.256757	0.0421811	-0.0655196	0.982074	-0.102662	0.965163	0.0279355	0.939496	0.0297911	0.949514	AT3G03790	692	813	793	952	727	758	751	636	749	619	623	800	651	745	678	810	670	699	711	652	652	698	799	880	723	613	817	585	711	694
AT1G28520	VOZ1	Transcription factor VOZ1 [Source:UniProtKB/Swiss-Prot;Acc:Q9SGQ0]	0.0811377	0.869687	-0.0902617	0.999671	-0.0519006	0.97793	0.255496	0.0152863	-0.0326772	0.998414	0.0925093	0.998013	0.154178	0.368809	0.283882	0.0216639	AT1G28520	1081	1192	1140	1566	1147	1092	1007	890	1011	812	812	926	991	1034	1117	1101	1012	967	903	850	946	1018	1030	1128	815	742	788	630	758	852
AT3G54140	NPF8.1	Protein NRT1/ PTR FAMILY 8.1 [Source:UniProtKB/Swiss-Prot;Acc:Q9M390]	0.30358	0.0101636	0.0115596	0.999671	0.0444071	0.990153	0.255322	0.100186	0.222644	0.617794	0.104412	0.990917	0.256518	0.0853209	0.137748	0.565117	AT3G54140	516	650	679	969	716	699	587	550	639	571	490	614	717	797	806	888	808	736	726	669	577	723	720	882	437	390	515	414	527	580
AT2G07698	AT2G07698	ATPase, F1 complex, alpha subunit protein [Source:UniProtKB/TrEMBL;Acc:F4IMB5]	0.77788	0.00461729	-0.0272704	0.999671	0.463756	0.374037	0.255044	0.627846	0.413353	0.642047	0.337705	0.719853	-0.2956	0.587973	-0.607204	0.039064	AT2G07698	52	89	91	175	119	121	43	108	136	94	74	99	89	67	99	124	132	102	107	149	106	123	154	152	99	74	135	143	98	152
AT3G02020	AK3	Aspartokinase 3, chloroplastic [Source:UniProtKB/Swiss-Prot;Acc:Q9S702]	0.00101104	0.998635	0.13929	0.999671	0.0406805	0.998713	0.25318	0.0276639	0.184743	0.610248	0.0371333	0.998013	-0.0639932	0.832655	-0.205688	0.0533263	AT3G02020	1184	1274	1339	1689	1292	1034	1185	1074	1100	1299	824	1367	1725	1800	1402	1793	1721	1657	1826	1499	1404	1828	1858	1849	1238	936	1515	1248	1394	1380
AT1G63010	AT1G63010	Major Facilitator Superfamily with SPX (SYG1/Pho81/XPR1) domain-containing protein [Source:UniProtKB/TrEMBL;Acc:F4I0G7]	0.0200242	0.991536	0.158375	0.690556	0.10665	0.65067	0.252845	0.00730669	0.0441939	0.994734	0.012127	0.998013	0.251385	0.0094299	0.174163	0.0992279	AT1G63010	1518	1818	1807	2149	1745	1566	1600	1539	1522	1679	1381	1827	1884	1952	2047	2412	2062	1978	2059	1981	1830	2306	2195	2392	1577	1138	1729	1267	1535	1613
AT2G02800	PBL3	Probable serine/threonine-protein kinase PBL3 [Source:UniProtKB/Swiss-Prot;Acc:O49840]	0.160744	0.34853	0.189119	0.427462	0.371833	0.000163782	0.25275	0.00943671	0.0596312	0.985737	0.110125	0.906591	0.326005	0.00236264	0.264379	0.0173755	AT2G02800	815	946	969	1188	1000	995	958	809	946	970	948	961	798	868	993	1268	1177	1048	1090	951	1019	1117	1145	1333	862	841	915	840	854	964
AT1G53230	TCP3	TCP3 [Source:UniProtKB/TrEMBL;Acc:A0A178WDV9]	-0.101341	0.865681	0.0284956	0.999671	0.125832	0.796719	0.25253	0.0415158	0.103881	0.936217	0.12048	0.987926	-0.09832	0.778339	0.0510345	0.908341	AT1G53230	711	715	862	851	674	707	685	599	644	593	614	626	673	794	865	831	854	884	764	743	803	845	951	916	617	528	705	594	679	647
AT3G19050	KIN12D	POK2 [Source:UniProtKB/TrEMBL;Acc:A0A178VJB1]	0.0576022	0.9724	0.0723138	0.999671	0.180941	0.451418	0.25201	0.0445046	-0.00286296	0.999346	0.160101	0.915638	0.240236	0.233749	-0.0319842	0.959931	AT3G19050	595	617	754	831	625	685	476	366	488	389	440	470	521	567	584	699	603	624	686	581	640	734	722	778	528	413	436	370	533	432
AT3G14205	SAC2	Phosphoinositide phosphatase SAC2 [Source:UniProtKB/Swiss-Prot;Acc:Q94A27]	0.0396812	0.97825	0.0616366	0.999671	0.0211585	0.999236	0.251468	0.0148871	-0.0402761	0.996686	0.0180857	0.998013	-0.00235203	0.994823	0.100912	0.624802	AT3G14205	921	1025	1043	1217	987	1008	1020	864	991	890	883	1027	832	885	976	1006	889	881	904	799	884	960	989	1085	929	749	960	702	942	838
AT5G43470	RPP8	Disease resistance protein RPP8 [Source:UniProtKB/Swiss-Prot;Acc:Q8W4J9]	0.0318312	0.981848	0.0193757	0.999671	0.184854	0.278752	0.251233	0.00218481	0.0866099	0.922441	0.176753	0.437882	0.0340461	0.899976	0.0887421	0.627987	AT5G43470	1337	1739	1729	1939	1518	1653	1538	1364	1644	1265	1393	1642	1195	1356	1576	1757	1408	1591	1600	1489	1573	1749	1833	1884	1513	1201	1652	1392	1554	1524
AT1G15290	AT1G15290	Tetratricopeptide repeat (TPR)-like superfamily protein [Source:UniProtKB/TrEMBL;Acc:F4HZK4]	-0.0335857	0.977149	0.102081	0.999671	0.0437555	0.959034	0.251001	0.00147654	0.0521291	0.981268	0.0860988	0.890844	-0.139574	0.153313	-0.12093	0.310671	AT1G15290	3413	3974	4120	4396	3528	3793	4501	3803	4246	3664	4138	4765	2605	2981	3009	3253	2851	2891	2717	2755	2704	2992	3177	3443	4788	3540	5370	4016	4743	4911
AT3G21690	DTX40	Protein DETOXIFICATION 40 [Source:UniProtKB/Swiss-Prot;Acc:Q9LVD9]	-0.0196404	0.993531	0.0482642	0.999671	0.044698	0.97059	0.250037	0.000207978	-0.0855162	0.906571	0.156711	0.229317	0.160603	0.138708	0.26456	0.00267046	AT3G21690	2568	2686	2930	3630	2275	2630	2452	2226	2411	2230	2068	2564	2244	2466	2771	2811	2598	2420	2592	2351	2546	2816	2859	3099	2478	2198	2881	2036	2343	2525
AT2G22500	PUMP5	Mitochondrial uncoupling protein 5 [Source:UniProtKB/Swiss-Prot;Acc:Q9SJY5]	0.445438	9.29e-06	0.416059	6.41e-05	0.416806	0.00222627	0.248733	0.0176669	-0.148898	0.992876	0.274559	0.0585368	0.459919	9.25e-06	0.119809	0.63545	AT2G22500	594	666	653	1019	906	798	707	645	731	876	776	947	712	773	787	966	1179	925	1051	936	922	1035	1148	1225	994	1317	844	899	985	948
AT5G33290	XGD1	Glycosyltransferase (Fragment) [Source:UniProtKB/TrEMBL;Acc:W8PUC9]	-0.0996174	0.855113	0.109507	0.999671	0.0716107	0.945681	0.248728	0.0183594	-0.357892	0.916808	-0.00267972	0.998013	0.579936	4.91e-06	0.446071	0.000522544	AT5G33290	589	674	672	775	594	529	373	387	399	466	314	394	816	896	967	970	964	919	999	950	920	1061	1079	1224	425	569	358	293	417	342
AT4G08870	ARGAH2	ARGAH2 [Source:UniProtKB/TrEMBL;Acc:A0A178V1K8]	-0.0602514	0.906062	0.0886485	0.999671	0.143931	0.555212	0.248382	0.029752	0.073936	0.985737	0.118158	0.998013	-0.108287	0.552786	0.0606713	0.953004	AT4G08870	2686	3379	2909	3566	2722	2728	2818	2853	3095	3394	2332	3033	2238	2740	2255	3042	2726	2372	1341	1255	1199	1536	1437	1460	3151	2023	3884	2430	3308	3383
AT4G27560	UGT79B2	UDP-glycosyltransferase 79B2 [Source:UniProtKB/Swiss-Prot;Acc:Q9T080]	0.00738917	0.998459	0.0683461	0.999671	0.166111	0.565995	0.247601	0.0302948	0.0107701	0.998814	0.0387854	0.998013	0.109156	0.52546	0.0361102	0.930557	AT4G27560	708	768	822	993	733	703	797	642	671	860	522	690	890	975	878	1141	1109	886	1263	1126	1027	1313	1304	1375	851	625	769	689	692	809
AT4G36080	AT4G36080	Phosphotransferases/inositol or phosphatidylinositol kinase [Source:UniProtKB/TrEMBL;Acc:F4JPL2]	-0.0163574	0.995179	0.0757782	0.999671	-0.0803531	0.933067	0.247442	0.0183882	0.0703474	0.977144	-0.0394067	0.998013	0.215321	0.0855527	0.0337652	0.930015	AT4G36080	1146	1303	1189	1508	1122	1149	1097	953	999	962	951	1089	1092	1122	1093	1217	935	1039	1134	926	960	1107	1182	1238	1080	860	967	865	1069	1030
AT5G04590	SIR	SIR [Source:UniProtKB/TrEMBL;Acc:A0A178UPZ1]	-0.0578608	0.913067	0.182463	0.0237237	0.0887974	0.508235	0.246754	0.000318045	-0.0232164	0.998414	0.0112475	0.998013	0.083345	0.47264	0.103816	0.347356	AT5G04590	13020	13849	13857	17089	11934	12312	11662	10648	11466	12026	10880	12968	11992	12797	13189	14928	13249	12906	13345	13254	12727	15002	14945	16090	10834	9207	13069	9409	11017	11011
AT3G12810	PIE1	Protein PHOTOPERIOD-INDEPENDENT EARLY FLOWERING 1 [Source:UniProtKB/Swiss-Prot;Acc:Q7X9V2]	0.0506149	0.963034	0.0387945	0.999671	-0.00939115	0.999236	0.246368	0.0274486	-0.0629905	0.985737	-0.00635821	0.998013	0.0371059	0.90251	0.0396566	0.921145	AT3G12810	991	1154	1094	1404	1041	1074	828	770	779	694	759	829	993	1143	1129	1213	1038	1045	930	934	968	1050	1126	1137	983	795	879	720	887	865
AT4G04700	CPK27	Calcium-dependent protein kinase 27 [Source:UniProtKB/Swiss-Prot;Acc:Q9ZSA4]	-0.282737	0.37938	0.178101	0.999671	0.521383	0.0010048	0.246353	0.402355	0.0346364	0.998414	0.0232759	0.998013	0.34867	0.0891843	0.282087	0.179616	AT4G04700	218	267	260	227	214	196	213	174	216	182	207	247	213	267	289	400	383	335	366	215	333	333	346	383	193	160	206	177	163	215
AT3G14660	CYP72A13	Cytochrome P450 72A13 [Source:UniProtKB/Swiss-Prot;Acc:Q9LUC8]	0.150335	0.279853	-0.0714285	0.999671	0.0890725	0.990556	0.245945	0.00122007	0.0922725	0.856317	0.152366	0.459451	0.0630389	0.73173	0.0504374	0.771439	AT3G14660	3035	3508	3583	4639	3286	3839	2908	2485	3180	2326	2540	2723	2534	2833	3759	3483	3654	2679	2903	2725	2701	2952	3359	3433	2893	2388	3250	2618	2947	3234
AT5G26000	TGG1	TGG1 [Source:UniProtKB/TrEMBL;Acc:A0A178U7L7]	0.206858	0.00368925	0.033761	0.999671	0.099761	0.81021	0.245884	0.671392	0.555022	0.223036	0.0906668	0.979531	-0.509587	0.0365929	-0.48291	0.101895	AT5G26000	6993	8983	9236	11474	9211	9563	9425	7865	11198	8811	8869	9385	7673	7900	8758	8935	9794	7725	9092	8393	5648	8136	8675	10336	6143	6108	10421	10340	10253	11345
AT4G34200	PGDH1	D-3-phosphoglycerate dehydrogenase [Source:UniProtKB/TrEMBL;Acc:A0A178UWV4]	-0.0918371	0.68233	0.152833	0.0995911	0.0609671	0.936265	0.24517	0.00468405	0.00510606	0.998814	-0.0420035	0.998013	0.0648134	0.759804	0.145636	0.337885	AT4G34200	6227	6586	7211	7996	6213	5577	7192	6391	7131	7370	6580	7566	7452	7709	7125	8279	7829	7567	9234	9071	7958	9589	10421	10719	7918	6584	8644	7124	7483	7831
AT5G45510	AT5G45510	Probable disease resistance protein At5g45510 [Source:UniProtKB/Swiss-Prot;Acc:Q8VZC7]	-0.0986483	0.451607	0.0552192	0.999671	0.145995	0.0999405	0.244871	0.000395324	-0.0971223	0.886021	-0.118699	0.637517	0.349109	1.2e-08	0.226454	0.00531119	AT5G45510	5279	6511	5997	6775	5547	5060	5275	5355	5343	4980	4912	5673	5385	5891	5714	6905	6179	6038	5859	5402	6106	6720	6543	6994	4745	3576	4740	3406	4288	4103
AT2G37040	PAL1	Phenylalanine ammonia-lyase 1 [Source:UniProtKB/Swiss-Prot;Acc:P35510]	0.0328723	0.977149	-0.0457638	0.999671	0.143076	0.507904	0.244395	1.55e-05	-0.0723316	0.92915	-0.0306297	0.998013	0.227328	0.00100811	0.16519	0.10932	AT2G37040	6005	6789	6897	8907	6429	5922	6460	5150	6505	6181	4533	5660	6965	7329	7191	9062	8525	6627	7940	7084	7285	8027	8533	9506	4534	3896	4421	3606	3980	4302
AT1G66880	AT1G66880	Protein kinase superfamily protein [Source:TAIR;Acc:AT1G66880]	0.146675	0.754067	0.0473493	0.999671	0.529848	8.4e-05	0.242343	0.0866897	-0.248913	0.795435	0.0764138	0.998013	0.559607	3.17e-05	0.366178	0.0139197	AT1G66880	379	471	424	550	507	415	442	371	461	413	402	410	386	555	527	830	726	594	628	628	644	734	741	739	468	502	353	330	362	410
AT4G23100	GSH1	Glutamate--cysteine ligase, chloroplastic [Source:UniProtKB/Swiss-Prot;Acc:P46309]	-0.00908554	0.99561	0.16463	0.19166	0.0934518	0.424661	0.241399	8.88e-05	0.0141573	0.998414	-0.0291518	0.998013	0.0875601	0.321869	0.180716	0.0295052	AT4G23100	7881	9441	8831	10682	8426	8118	8102	7573	8335	8577	7291	9365	7619	8664	8679	9821	8668	8564	9660	9278	9207	10607	10638	11568	10028	8162	12050	8483	10426	10544
AT5G52540	AT5G52540	Keratin-associated protein, putative (DUF819) [Source:UniProtKB/TrEMBL;Acc:Q9LTG3]	-0.0769353	0.924972	0.0353779	0.999671	-0.0779129	0.95516	0.241286	0.0422666	-0.0398293	0.996686	0.020238	0.998013	0.0667848	0.839722	0.0984663	0.739598	AT5G52540	664	754	713	867	648	610	709	627	675	678	588	659	770	766	737	805	748	644	825	702	778	890	840	951	567	446	555	480	476	519
AT5G42020	BIP	Heat shock protein 70 (Hsp 70) family protein [Source:TAIR;Acc:AT5G42020]	-0.0990313	0.504664	0.0781404	0.989732	0.07176	0.847432	0.241118	2.69e-06	-0.0305035	0.996641	-0.305007	9.23e-08	-0.159978	0.0369815	0.0879648	0.425888	AT5G42020	9123	10454	10716	11473	9767	8379	13000	10837	12807	12490	10476	13182	11182	11887	11892	12628	12163	12492	12710	11431	12247	13032	14141	15234	10289	7742	11332	8959	9246	9403
AT3G54420	EP3	EP3 [Source:UniProtKB/TrEMBL;Acc:A0A178VE44]	-0.128485	0.869687	0.0463606	0.999671	0.372339	0.0180033	0.240884	0.260181	-0.19895	0.836444	0.246543	0.581779	0.380704	0.0135749	0.456156	0.0184227	AT3G54420	270	317	367	358	286	268	333	265	404	380	255	329	327	361	398	535	479	415	404	296	331	367	413	417	294	300	311	244	233	293
AT2G40300	FER4	Ferritin-4, chloroplastic [Source:UniProtKB/Swiss-Prot;Acc:Q9S756]	0.0696651	0.935091	-0.0714801	0.999671	0.0715591	0.94867	0.239768	0.0304887	0.232226	0.312861	0.0603663	0.998013	0.065291	0.778203	0.239734	0.0275006	AT2G40300	796	1058	1105	1200	991	1032	989	789	918	725	825	835	758	922	963	977	961	874	961	869	903	939	1059	1188	1053	952	1054	1029	1116	1362
AT3G21560	UGT84A2	UGT84A2 [Source:UniProtKB/TrEMBL;Acc:A0A384L2P1]	-0.116251	0.757924	-0.219558	0.487559	0.15864	0.369135	0.239736	0.022514	0.0197909	0.998414	0.0205696	0.998013	0.139263	0.324279	0.260498	0.0239107	AT3G21560	954	1002	1083	1250	896	815	900	688	828	731	542	662	1159	1292	1316	1629	1411	1241	1456	1198	1518	1593	1571	1677	780	801	828	816	686	881
AT3G51860	CAX3	Vacuolar cation/proton exchanger [Source:UniProtKB/TrEMBL;Acc:A0A1I9LSS9]	0.390924	2.58e-05	0.128207	0.999671	0.226225	0.0212634	0.239469	0.731301	-0.266971	0.498358	-0.505207	0.437668	0.386842	0.00261042	0.371247	0.00349802	AT3G51860	921	1165	1164	1715	1520	1214	993	1200	1055	1346	860	1155	1522	1617	1711	2187	1772	1817	1091	973	1628	1381	1295	1620	1217	1298	1083	826	987	1142
AT5G33320	PPT1	Phosphoenolpyruvate/phosphate translocator 1, chloroplastic [Source:UniProtKB/Swiss-Prot;Acc:Q8RXN3]	-0.122823	0.310643	0.109883	0.753812	0.0484368	0.946945	0.239393	0.000231391	0.0682151	0.938238	0.0369782	0.998013	0.0182115	0.950354	-0.031149	0.923106	AT5G33320	3092	3479	3674	3957	3090	2831	3450	2933	3184	3246	3014	3376	3267	3558	3535	3934	3468	3491	4058	3840	4002	4322	4682	4848	3303	2864	3759	3204	3319	3537
AT1G70740	AT1G70740	At1g70740 [Source:UniProtKB/TrEMBL;Acc:B4F7N6]	0.433264	0.0213767	0.486218	0.0304463	0.235202	0.6616	0.239219	0.455357	0.063146	0.996686	0.420298	0.161431	0.381797	0.145373	0.313179	0.287801	AT1G70740	174	237	218	337	283	265	198	160	211	237	248	256	181	219	210	262	261	206	184	170	193	200	199	238	243	204	188	209	219	218
AT5G49160	DMT1	DNA (cytosine-5)-methyltransferase 1 [Source:UniProtKB/Swiss-Prot;Acc:P34881]	0.0247618	0.991536	0.108203	0.999671	-0.00388793	0.999311	0.239149	0.0159465	0.20387	0.522001	0.163273	0.532382	0.0479683	0.863821	0.0238181	0.953004	AT5G49160	1185	1196	1302	1633	1160	1161	1214	901	1011	914	1064	1155	1088	1208	1264	1268	1155	1179	1344	1242	1199	1438	1459	1502	953	928	1245	1075	1226	1180
AT3G50370	AT3G50370	unknown protein; FUNCTIONS IN: molecular_function unknown; INVOLVED IN: biological_process unknown; LOCATED IN: cellular_component unknown; EXPRESSED IN: 26 plant structures; EXPRESSED DURING: 15 growth stages; Ha. [Source:TAIR;Acc:AT3G50370]	-0.141429	0.133378	0.0261917	0.999671	-0.0424845	0.969283	0.238548	0.000263267	-0.0901853	0.939907	0.0526386	0.998013	0.124807	0.264467	0.0403313	0.854406	AT3G50370	3740	4297	4175	4673	3486	3471	3707	3151	3434	2940	3145	3703	3354	3661	3709	3784	3310	3484	3301	3033	3161	3521	3674	3841	3729	3351	3772	2702	3710	3526
AT4G00450	MED12	Mediator of RNA polymerase II transcription subunit 12 [Source:UniProtKB/Swiss-Prot;Acc:H3K2Y6]	-0.0863205	0.820486	-0.0567335	0.999671	-0.0530788	0.97059	0.238321	0.0226601	-0.101509	0.944876	0.0919903	0.970849	0.156472	0.260339	0.0212809	0.956958	AT4G00450	1388	1484	1570	1790	1332	1281	1349	1146	1171	996	1056	1242	1186	1344	1379	1324	1196	1299	1278	1153	1277	1395	1496	1410	1273	1192	1309	938	1310	1181
AT2G35940	BLH1	BEL1-like homeodomain protein 1 [Source:UniProtKB/Swiss-Prot;Acc:Q9SJ56]	0.0267282	0.98611	0.146726	0.639605	0.0829096	0.890222	0.237225	0.00698614	-0.166481	0.702386	0.059371	0.998013	0.12121	0.398335	0.164843	0.173681	AT2G35940	1482	1873	1670	2148	1661	1556	1627	1438	1565	1678	1372	1749	1466	1776	1548	1933	1629	1600	1837	1656	1670	1980	1861	2155	1515	1280	1740	1032	1411	1478
AT5G07460	MRSA2	PMSR2 [Source:UniProtKB/TrEMBL;Acc:A0A178UBC0]	-0.0576155	0.97196	0.374771	0.0146201	0.175606	0.557805	0.23649	0.0444591	0.072278	0.9885	-0.00857694	0.998013	0.119524	0.542924	0.028761	0.943761	AT5G07460	861	882	888	1171	763	749	916	927	989	1317	897	1239	1010	1068	1013	1295	1301	963	1108	904	893	1075	1086	1207	870	628	1245	850	927	973
AT3G05970	LACS6	Long chain acyl-CoA synthetase 6, peroxisomal [Source:UniProtKB/Swiss-Prot;Acc:Q8LPS1]	0.0617921	0.892424	0.129363	0.85993	0.0986043	0.737703	0.236487	0.00557036	-0.108732	0.887494	-0.0060832	0.998013	0.256515	0.00454261	0.306954	3.07e-05	AT3G05970	1464	1812	1786	2225	1713	1597	1616	1424	1452	1479	1396	1725	1490	1748	1776	1880	1749	1809	2093	1847	1854	2171	2278	2266	1611	1372	1807	1193	1562	1551
AT1G66980	SNC4	suppressor of npr1-1 constitutive 4 [Source:TAIR;Acc:AT1G66980]	0.0820321	0.886386	0.138128	0.989641	0.213123	0.209861	0.236077	0.0457256	0.27227	0.175456	0.0703285	0.998013	0.031152	0.914334	-0.0249535	0.947857	AT1G66980	907	972	956	1197	976	971	684	646	762	659	721	767	773	886	1051	1146	979	1056	870	858	948	1001	1031	1075	874	645	893	834	990	987
AT5G03160	P58IPK	DnaJ protein P58IPK homolog [Source:UniProtKB/Swiss-Prot;Acc:Q9LYW9]	0.0598138	0.93039	0.124803	0.836921	0.0404467	0.985254	0.236055	0.0106572	-0.0264426	0.998414	-0.188679	0.303538	0.039889	0.883751	0.14683	0.352558	AT5G03160	1026	1260	1193	1495	1201	1100	1260	1129	1268	1272	1157	1294	1225	1371	1473	1527	1392	1328	1425	1172	1276	1382	1512	1596	1141	977	1336	1058	1109	1103
AT4G39420	AT4G39420	unknown protein; Ha. [Source:TAIR;Acc:AT4G39420]	0.0429811	0.967851	-0.0221875	0.999671	-0.106319	0.734935	0.235853	0.0232626	0.0723807	0.982074	0.000931693	0.998817	0.156666	0.227357	-0.0299363	0.926262	AT4G39420	1268	1566	1398	1825	1398	1348	1210	1086	1173	997	994	1204	1263	1521	1511	1481	1232	1335	1478	1191	1435	1464	1669	1617	1278	974	1395	965	1440	1299
AT1G55860	UPL1	E3 ubiquitin-protein ligase UPL1 [Source:UniProtKB/Swiss-Prot;Acc:Q8GY23]	-0.0101215	0.99561	0.0180433	0.999671	-0.0326342	0.989221	0.235814	0.00142981	-0.0755617	0.965882	0.0221288	0.998013	0.134407	0.280447	0.0853064	0.619234	AT1G55860	3388	3921	3609	4630	3468	3311	3182	2828	3002	2631	2683	3222	2932	3348	3435	3633	2940	3082	3069	2939	3060	3449	3457	3614	3377	3017	3396	2487	3459	3099
AT3G62600	ERDJ3B	DnaJ protein ERDJ3B [Source:UniProtKB/Swiss-Prot;Acc:Q9LZK5]	-0.0167466	0.992279	0.0833725	0.999671	0.120179	0.536342	0.235675	0.00108232	-0.121296	0.799031	-0.276405	0.000305928	-0.0958348	0.504313	0.209993	0.0926528	AT3G62600	1750	2161	2282	2481	2090	1820	2633	2227	2541	2536	2162	2628	2162	2370	2363	2623	2407	2573	2719	2247	2524	2780	2819	3077	2410	1861	2848	1967	2062	2267
AT5G23150	HUA2	ENHANCER OF AG-4 protein 2 [Source:UniProtKB/Swiss-Prot;Acc:Q9XER9]	0.0279164	0.991536	0.0540734	0.999671	-0.0441247	0.99024	0.235516	0.0499868	-0.100877	0.957166	0.112695	0.948075	0.143033	0.434317	0.049219	0.894845	AT5G23150	789	957	909	1106	835	890	819	705	767	683	739	796	694	798	819	822	725	728	757	697	752	813	866	879	833	835	866	649	875	783
AT1G70320	UPL2	E3 ubiquitin-protein ligase UPL2 [Source:UniProtKB/Swiss-Prot;Acc:Q8H0T4]	-0.0101594	0.99561	0.0734297	0.999671	-0.0214963	0.998713	0.234958	5.45e-05	-0.0156538	0.998414	0.0377665	0.998013	0.171896	0.0233804	0.0829439	0.584012	AT1G70320	6097	6829	6596	8064	6268	6034	5893	5011	5614	4962	5183	6081	5558	6270	6357	6631	5576	5990	5785	5326	5578	6213	6365	6773	6036	5293	6021	4743	6167	5787
AT4G18253	AT4G18253	Receptor Serine/Threonine kinase-like protein [Source:UniProtKB/TrEMBL;Acc:A0A1P8B6P8]	0.811832	0.0112184	-0.172947	0.999671	0.798768	0.000200063	0.234777	0.475301	-0.0798682	0.996705	-0.0295772	0.998013	0.557532	0.0429888	0.546202	0.0477187	AT4G18253	50	76	90	116	144	127	85	87	109	72	73	88	98	125	100	220	177	175	209	236	205	262	250	242	101	91	101	95	92	81
AT3G57520	RFS2	Probable galactinol--sucrose galactosyltransferase 2 [Source:UniProtKB/Swiss-Prot;Acc:Q94A08]	-0.030137	0.97127	-0.082526	0.999671	-0.240313	0.023094	0.234775	0.00362388	0.215082	0.257078	0.204123	0.135924	-0.0373576	0.872971	0.100692	0.378889	AT3G57520	5404	6676	6667	7548	5688	5950	7891	5565	7109	5788	6519	5604	3414	3774	3490	3512	3091	2621	4442	4099	4101	4542	5205	4902	4887	3938	5676	4490	5657	6138
AT3G15980	AT3G15980	Coatomer subunit beta' [Source:UniProtKB/TrEMBL;Acc:F4J1E5]	-0.0170306	0.991536	0.0569716	0.999671	0.0357828	0.987718	0.232585	0.0020111	-0.063413	0.953572	-0.0297236	0.998013	-0.0436449	0.832418	-0.00386088	0.99155	AT3G15980	2190	2585	2473	2935	2367	2201	2356	2096	2233	2153	1972	2381	2124	2429	2446	2517	2316	2439	2516	2430	2511	2664	2901	3082	2343	1912	2555	1903	2093	2310
AT1G78370	GSTU20	Glutathione S-transferase U20 [Source:UniProtKB/Swiss-Prot;Acc:Q8L7C9]	0.00636334	0.998459	0.164736	0.417035	0.193802	0.0269738	0.231534	0.0206731	0.317449	0.000802095	0.118674	0.694949	0.0869819	0.610342	-0.164246	0.113486	AT1G78370	5831	6009	6803	7505	6386	5736	5532	4692	5903	6184	4705	6002	5795	6242	5897	7354	7003	6509	9093	7427	6832	8761	8672	9527	6538	5260	7598	7254	7567	8485
AT3G60160	ABCC9	ABC transporter C family member 9 [Source:UniProtKB/Swiss-Prot;Acc:Q9M1C7]	0.430145	0.0100991	0.179712	0.999671	0.0133034	0.999311	0.230745	0.231348	0.0173637	0.998814	0.0847368	0.998013	0.00837763	0.988891	0.0953904	0.828343	AT3G60160	274	273	281	486	351	340	253	215	261	262	238	270	325	356	402	389	346	373	480	435	389	472	524	511	239	208	245	196	230	255
AT5G59820	ZAT12	Zinc finger protein ZAT12 [Source:UniProtKB/Swiss-Prot;Acc:Q42410]	0.654039	6.25e-06	-0.0583537	0.999671	0.340385	0.653406	0.230611	0.635367	-0.264388	0.9885	0.632631	0.00658856	1.07258	0.150094	0.172646	0.724723	AT5G59820	207	263	217	430	343	356	160	179	150	180	129	132	123	128	151	180	222	115	199	112	149	167	194	166	483	740	291	425	393	460
AT1G61190	AT1G61190	Probable disease resistance protein At1g61190 [Source:UniProtKB/Swiss-Prot;Acc:O22727]	0.0110906	0.99561	-0.0170449	0.999671	0.0599482	0.964513	0.230409	0.021449	0.111379	0.802969	0.132657	0.545639	-0.0376697	0.872735	-0.145434	0.243558	AT1G61190	1700	2056	2001	2364	1799	1902	1946	1634	1951	1466	1668	1963	1337	1496	1783	1864	1511	1511	1760	1676	1561	1755	2007	2022	2001	1635	2308	1893	2037	2272
AT5G65750	AT5G65750	2-oxoglutarate dehydrogenase, E1 component [Source:UniProtKB/TrEMBL;Acc:Q9FLH2]	0.0202028	0.991536	0.124972	0.763031	0.11257	0.598819	0.230384	0.0303164	-0.0221617	0.998414	0.0153553	0.998013	0.0834142	0.634397	0.251164	0.00499465	AT5G65750	1483	1716	1722	2081	1592	1559	1621	1451	1606	1585	1512	1665	1431	1590	1577	1831	1654	1568	1752	1726	1621	1863	1805	2247	1640	1454	1795	1422	1585	1662
AT3G02260	BIG	Auxin transport protein BIG [Source:UniProtKB/Swiss-Prot;Acc:Q9SRU2]	-0.0611721	0.857894	0.0178714	0.999671	-0.0501704	0.921842	0.230041	8.21e-05	-0.0320553	0.998414	-0.0132611	0.998013	0.135588	0.0880267	0.0984259	0.453337	AT3G02260	5880	6634	6233	7475	5786	5620	5339	4843	5333	4503	4770	5400	5118	5719	5648	5911	5136	5140	5079	4575	4985	5376	5587	5950	5356	4622	4887	3917	5535	4711
AT1G27730	ZAT10	Zinc finger protein ZAT10 [Source:UniProtKB/Swiss-Prot;Acc:Q96289]	0.779662	6.95e-12	0.224275	0.978766	0.47104	0.722852	0.229935	0.303867	0.15577	0.944876	0.747675	8.51e-06	0.912394	0.0344925	0.601104	0.00078491	AT1G27730	366	424	375	785	604	700	201	159	201	215	200	194	206	271	288	376	471	226	365	355	309	357	401	434	615	623	416	604	574	641
AT1G22440	AT1G22440	Alcohol dehydrogenase-like 2 [Source:UniProtKB/Swiss-Prot;Acc:Q9SK87]	-0.0137398	0.996563	0.226323	0.444146	0.307103	0.00751057	0.229512	0.115213	-0.206218	0.682222	-0.0116062	0.998013	0.489772	6.28e-05	0.477502	1.07e-05	AT1G22440	592	742	643	854	629	576	567	535	582	662	517	667	601	682	673	895	797	767	839	688	773	887	771	997	621	437	609	396	513	485
AT3G01320	SNL1	Paired amphipathic helix protein Sin3-like 1 [Source:UniProtKB/Swiss-Prot;Acc:Q9SRH9]	-0.0120618	0.99561	0.0867655	0.999671	0.00317953	0.999311	0.229505	0.0366945	-0.011247	0.998814	-0.0801432	0.998013	-8.52e-05	0.999723	0.0759368	0.773385	AT3G01320	1026	1128	1105	1363	1023	1011	988	801	902	802	872	990	868	970	1015	996	886	1015	904	864	914	975	1012	1115	923	705	946	732	886	848
AT4G15180	ATXR3	Histone-lysine N-methyltransferase ATXR3 [Source:UniProtKB/Swiss-Prot;Acc:O23372]	-0.00570767	0.998459	0.0687479	0.999671	-0.0121063	0.999236	0.229457	0.015828	-0.115873	0.907887	0.0394656	0.998013	0.0468478	0.847841	0.00894467	0.982157	AT4G15180	1341	1555	1641	1874	1500	1360	1206	1115	1225	1043	1160	1269	1238	1424	1353	1467	1307	1272	1286	1135	1310	1385	1417	1504	1368	1127	1368	965	1336	1154
AT4G13250	NYC1	Probable chlorophyll(ide) b reductase NYC1, chloroplastic [Source:UniProtKB/Swiss-Prot;Acc:Q93ZA0]	0.0663633	0.813623	-0.0413103	0.999671	0.0534826	0.952732	0.228681	0.00485844	0.0714111	0.95738	-0.0195406	0.998013	0.158832	0.0483929	0.145748	0.12094	AT4G13250	3025	3705	3704	4330	3501	3559	3276	2711	3052	2507	2656	3028	2464	3002	3089	3243	2757	2994	4647	4709	4658	5195	5516	5484	3892	3600	4865	3547	4362	4689
AT2G46020	BRM	ATP-dependent helicase BRM [Source:UniProtKB/Swiss-Prot;Acc:Q6EVK6]	-0.0367794	0.963034	0.0587237	0.999671	-0.0217895	0.998713	0.227972	0.00608563	-0.0566597	0.97691	0.0577846	0.998013	0.182934	0.111962	0.0265178	0.938718	AT2G46020	2398	2781	2856	3209	2523	2467	2526	2194	2423	2194	2209	2544	2240	2481	2433	2634	2229	2304	2443	2193	2326	2661	2691	2665	2485	2037	2388	1905	2282	2261
AT5G61960	ML1	Protein MEI2-like 1 [Source:UniProtKB/Swiss-Prot;Acc:Q8W4I9]	0.0309153	0.97825	0.0355665	0.999671	-0.0323009	0.994003	0.227956	0.00380259	-0.0600774	0.976715	-0.0064302	0.998013	0.17325	0.0565186	0.0652524	0.751499	AT5G61960	1869	2146	2119	2586	1984	1998	1931	1711	1694	1654	1546	1924	1852	2160	2209	2287	1840	2049	1950	1818	1972	2113	2187	2325	1983	1699	2243	1546	1966	1997
AT3G15880	WSIP2	WUS-interacting protein 2 [Source:TAIR;Acc:AT3G15880]	-0.0444494	0.964376	-0.0124111	0.999671	-0.0375182	0.990153	0.227705	0.0276115	-0.0732468	0.969398	0.0864096	0.979531	0.171358	0.145919	0.141475	0.35855	AT3G15880	1286	1642	1607	1896	1369	1345	1522	1316	1496	1310	1246	1456	1177	1369	1429	1423	1292	1215	1138	1107	1170	1291	1271	1380	1246	1198	1279	1052	1206	1189
AT1G09560	GLP4	Germin-like protein subfamily 2 member 1 [Source:UniProtKB/Swiss-Prot;Acc:P94014]	-0.22883	0.0495695	-0.0146448	0.999671	-0.0626459	0.965127	0.227509	0.0114049	-0.160689	0.622189	-0.0634177	0.998013	0.0952094	0.568005	0.373147	0.000284755	AT1G09560	1867	2546	2091	2303	1888	1616	2276	2171	2202	2222	1813	2133	1788	2050	1812	2162	1805	1557	1733	1653	1769	1796	1940	2227	1890	1825	2117	1570	1566	1949
AT5G44800	CHR4	PKR1 [Source:UniProtKB/TrEMBL;Acc:A0A178UKW2]	0.0173859	0.991704	0.0657534	0.999671	-0.0583611	0.94867	0.227414	0.0160747	-0.0519456	0.989969	0.0695951	0.998013	0.176466	0.140928	0.0893906	0.588904	AT5G44800	1502	1795	1811	2233	1560	1635	1646	1364	1516	1247	1526	1638	1441	1751	1672	1757	1491	1496	1601	1416	1511	1622	1836	1759	1584	1340	1606	1202	1609	1427
AT5G37600	GLN1-1	Glutamine synthetase cytosolic isozyme 1-1 [Source:UniProtKB/Swiss-Prot;Acc:Q56WN1]	0.0298785	0.980334	0.0815986	0.999671	0.18628	0.146877	0.227255	0.00236585	-0.301915	0.0273331	-0.131601	0.651278	0.140711	0.204894	0.695663	4.52e-30	AT5G37600	4186	4643	4338	5196	4544	4313	4063	3620	3826	4167	3166	4085	6927	7390	7492	8092	8981	8060	8727	8502	9489	10128	9864	10843	3332	3137	3320	2512	2443	2784
AT4G30490	AT4G30490	AFG1-like ATPase family protein [Source:UniProtKB/TrEMBL;Acc:Q8L517]	0.00953005	0.998459	0.374555	0.0019781	0.119708	0.832598	0.226914	0.164927	-0.129771	0.903396	0.0305855	0.998013	0.240344	0.167316	0.277996	0.0583536	AT4G30490	666	746	847	913	670	791	734	653	665	804	756	930	542	629	675	682	712	636	789	664	659	679	886	872	493	475	576	426	466	477
AT4G29810	ATMKK2	MAP kinase kinase 2 [Source:TAIR;Acc:AT4G29810]	0.00325275	0.998459	-0.000986431	0.999671	0.178907	0.209113	0.22672	0.0224428	-0.054107	0.9885	-0.0534505	0.998013	0.0436805	0.872971	0.200854	0.0633839	AT4G29810	865	1076	1081	1200	1035	924	1091	966	1163	1025	920	1058	1005	1089	1101	1338	1152	1187	1181	1055	1077	1221	1217	1383	984	816	1135	905	831	992
AT4G17140	AT4G17140	Pleckstrin homology (PH) domain-containing protein [Source:UniProtKB/TrEMBL;Acc:F4JNE2]	0.0319179	0.975758	0.125217	0.901469	0.0184775	0.999236	0.226535	0.00152298	-0.0218642	0.998414	-0.0855831	0.964698	0.181972	0.0553763	0.0389832	0.871293	AT4G17140	2630	3080	2994	3795	2852	2703	2157	1850	2050	1878	1897	2404	2651	2860	2831	3176	2660	2764	3523	3070	3435	3804	3795	3938	2595	2148	2531	1863	2642	2462
AT3G45620	AT3G45620	Transducin/WD40 repeat-like superfamily protein [Source:UniProtKB/TrEMBL;Acc:F4J6P6]	0.118554	0.783738	-0.0649532	0.999671	0.331604	0.00289699	0.225516	0.0596518	-0.0661477	0.986348	-0.0579066	0.998013	0.182103	0.333685	0.267184	0.0373457	AT3G45620	541	658	615	824	672	569	618	581	731	575	508	642	626	728	717	992	871	787	901	735	864	907	915	1056	552	520	662	533	506	564
AT5G13550	SULTR4;1	Sulfate transporter 4.1, chloroplastic [Source:UniProtKB/Swiss-Prot;Acc:Q9FY46]	-0.00155973	0.998635	0.171207	0.930555	0.0608787	0.979113	0.224977	0.047873	0.0313248	0.998414	0.0573399	0.998013	0.177178	0.353156	0.227976	0.205629	AT5G13550	691	812	737	974	737	645	579	642	602	639	571	721	739	852	840	853	942	774	911	852	949	1006	994	1125	470	363	444	370	439	456
AT3G46620	RDUF1	E3 ubiquitin-protein ligase RDUF1 [Source:UniProtKB/Swiss-Prot;Acc:Q9SNB6]	0.353611	0.00118131	0.187263	0.757458	0.298544	0.0998366	0.224495	0.113266	0.0531788	0.996052	0.35635	0.00533589	0.506925	6.63e-05	0.147519	0.457965	AT3G46620	588	849	765	1105	901	917	528	494	572	540	504	655	605	680	697	846	947	680	701	613	636	674	715	860	780	710	620	680	714	748
AT5G20150	SPX1	SPX domain-containing protein 1 [Source:UniProtKB/Swiss-Prot;Acc:Q8LBH4]	-0.0555386	0.991536	-1.00244	2.31e-06	0.0871755	0.969283	0.224259	0.355768	-0.0559917	0.997254	-0.291325	0.613159	0.681847	0.0008854	0.48817	0.0177163	AT5G20150	192	254	180	262	169	202	362	245	460	166	120	210	354	418	355	404	396	414	402	450	398	394	497	558	247	310	371	305	298	261
AT5G19250	AT5G19250	Uncharacterized GPI-anchored protein At5g19250 [Source:UniProtKB/Swiss-Prot;Acc:P59833]	0.0595745	0.883064	0.0271774	0.999671	0.278311	0.000448195	0.224135	0.00108082	0.0361276	0.995365	-0.00367194	0.998013	0.05746	0.774914	0.231658	0.021038	AT5G19250	1813	2232	2181	2696	2134	1963	1882	1699	1875	1828	1577	1790	2412	2653	2629	3636	3065	2809	2919	2543	2714	2911	3085	3417	1831	1467	1739	1593	1640	1771
AT5G19620	OEP80	Outer envelope protein 80, chloroplastic [Source:UniProtKB/Swiss-Prot;Acc:Q9C5J8]	0.0953842	0.841454	0.086939	0.999671	0.153493	0.561439	0.223796	0.0452637	0.118875	0.865207	0.0642771	0.998013	-0.108815	0.568252	-0.0891022	0.656426	AT5G19620	789	868	890	1125	827	901	847	671	771	653	752	860	723	812	955	1014	889	904	930	895	947	988	1079	1126	922	769	1114	916	995	1025
AT4G32551	LUG	Transcriptional corepressor LEUNIG [Source:UniProtKB/TrEMBL;Acc:F4JUD2]	0.0572539	0.936477	0.0542476	0.999671	-0.0751008	0.925198	0.223375	0.0290351	0.000904529	0.999346	0.0852858	0.969686	0.0776896	0.704262	-0.00550172	0.990458	AT4G32551	1253	1387	1434	1704	1396	1337	1341	1247	1394	1256	1222	1385	1112	1307	1449	1420	1158	1150	1316	1114	1229	1410	1319	1472	1303	1083	1345	1131	1193	1292
AT4G03550	CALS12	Callose synthase 12 [Source:UniProtKB/Swiss-Prot;Acc:Q9ZT82]	-0.0662752	0.894249	0.104818	0.999671	-0.00216374	0.999311	0.22296	0.0498933	-0.000142666	0.999655	0.16053	0.572029	0.108655	0.429658	0.00896904	0.979515	AT4G03550	1560	1715	1719	1984	1562	1463	1493	1287	1456	1289	1386	1575	1604	1739	1774	1903	1669	1624	1576	1599	1527	1688	1923	1801	1581	1564	1603	1407	1634	1592
AT3G12800	SDRB	Uncharacterized protein At3g12790 [Source:UniProtKB/TrEMBL;Acc:Q0WMN4]	0.0448411	0.936477	0.116435	0.726151	0.0857886	0.756354	0.222709	0.00210161	-0.0112209	0.998814	-0.0456035	0.998013	0.041688	0.833136	0.226829	0.00936655	AT3G12800	2503	3150	3042	3717	2844	2820	2887	2595	2962	2995	2534	3029	2598	2990	3194	3388	3188	2877	3188	2808	2853	3144	3296	3744	2665	2246	2970	2318	2405	2853
AT5G38530	TSBtype2	Tryptophan synthase beta chain [Source:UniProtKB/TrEMBL;Acc:Q9FFW8]	0.230686	0.08307	0.00280737	0.999671	0.0392793	0.991177	0.222702	0.0249251	-0.0347964	0.996686	-0.0783577	0.998013	0.186968	0.14842	0.346218	0.000104528	AT5G38530	1228	1492	1595	2307	1441	1585	1258	1091	1211	1182	921	1238	1479	1684	1909	1943	1813	1533	1839	1701	1718	1903	1838	2320	1037	951	1124	954	928	1067
AT3G51430	SSL5	Protein STRICTOSIDINE SYNTHASE-LIKE 5 [Source:UniProtKB/Swiss-Prot;Acc:Q9CAZ7]	0.00650048	0.998459	0.0854692	0.999671	0.211541	0.124357	0.222587	0.0394464	-0.0245501	0.998414	-0.0615441	0.998013	0.287712	0.0473033	0.570612	6.88e-10	AT3G51430	706	948	798	976	850	743	821	771	843	931	668	821	877	974	1035	1172	1068	1147	1051	994	1059	1149	1117	1307	624	590	670	503	631	672
AT5G28540	MED37A	Mediator of RNA polymerase II transcription subunit 37a [Source:UniProtKB/Swiss-Prot;Acc:Q9LKR3]	-0.0692877	0.780818	0.114334	0.54069	0.146716	0.0942408	0.222478	1.73e-05	-0.0206561	0.998414	-0.266603	1.19e-05	-0.14146	0.114323	0.116852	0.244425	AT5G28540	10340	11888	12095	12765	11244	10132	14233	12110	13631	13868	11821	14781	12893	13574	13968	15887	14634	14948	15642	14124	14888	16532	16703	18084	12707	9504	14859	11438	11606	11968
AT4G02330	PME41	Probable pectinesterase/pectinesterase inhibitor 41 [Source:UniProtKB/Swiss-Prot;Acc:Q8RXK7]	-0.119678	0.72415	0.183798	0.404091	0.514839	7.53e-07	0.221857	0.743857	-0.063261	0.984364	0.227109	0.973964	0.255048	0.0356854	0.281585	0.0477656	AT4G02330	1150	1470	1426	1368	1364	1130	1887	1647	1955	2172	1625	2033	1547	1560	1655	2482	2571	1877	1282	1684	1387	1588	1932	1500	1633	1237	1835	1440	1230	1669
AT1G16610	SR45	arginine/serine-rich 45 [Source:TAIR;Acc:AT1G16610]	-0.146547	0.493403	-0.0107664	0.999671	-0.0084168	0.999311	0.221777	0.0389427	0.0224684	0.998414	0.148098	0.613159	0.110558	0.628196	0.02057	0.961682	AT1G16610	1217	1290	1440	1522	1203	1027	1273	1076	1230	1081	1071	1159	1195	1348	1477	1446	1269	1337	1275	1230	1303	1299	1536	1548	1197	1128	1388	1072	1219	1377
AT5G11520	ASP3	Aspartate aminotransferase 3, chloroplastic [Source:UniProtKB/Swiss-Prot;Acc:P46644]	0.0469022	0.943558	0.0251366	0.999671	0.0498085	0.94867	0.221334	0.00141042	-0.00694523	0.998814	-0.0306851	0.998013	0.0125584	0.957124	0.266864	0.00113915	AT5G11520	2954	3762	3777	4697	3431	3242	3378	3104	3573	3296	2863	3408	2952	3259	3599	3759	3371	3180	3440	3062	3159	3544	3521	4037	3490	2826	4133	3040	3188	3815
AT3G06510	SFR2	Glycosyl hydrolase superfamily protein [Source:TAIR;Acc:AT3G06510]	0.0547551	0.946359	-0.0158134	0.999671	-0.0753602	0.917273	0.220731	0.00464096	-0.0688341	0.952743	-0.0972863	0.846239	0.0101496	0.972293	0.0870934	0.586317	AT3G06510	2082	2659	2438	3159	2184	2467	2653	2384	2644	2340	2215	2543	1805	2100	2010	2222	1879	1620	1946	1747	1912	2057	2088	2290	2355	1994	2718	1990	2066	2467
AT2G35390	PRS1	Ribose-phosphate pyrophosphokinase 1, chloroplastic [Source:UniProtKB/Swiss-Prot;Acc:Q42581]	0.034485	0.983269	-0.0337003	0.999671	0.127923	0.691395	0.220141	0.0343928	-0.0329809	0.997254	0.108073	0.878097	0.0489867	0.877472	0.143823	0.23779	AT2G35390	913	1020	1146	1238	1019	1033	1200	1009	1193	946	992	1162	790	1002	1066	1133	1034	994	1183	1112	1242	1306	1361	1391	1164	1094	1409	1049	1252	1168
AT5G20280	SPS1	Sucrose-phosphate synthase 1 [Source:UniProtKB/Swiss-Prot;Acc:Q94BT0]	-0.107654	0.432154	0.136813	0.578846	-0.0333035	0.988364	0.219361	0.0308913	-0.184857	0.273629	0.0566562	0.998013	-0.096537	0.562024	0.0320914	0.899888	AT5G20280	3681	4164	4045	4510	3530	3528	3584	3389	3596	3448	3424	4004	3554	3950	3851	3945	3554	3765	3328	3564	3763	3992	4056	4196	4505	4023	5017	3376	4026	4166
AT1G74950	TIFY10B	TIFY10B [Source:UniProtKB/TrEMBL;Acc:A0A178WA69]	0.506027	1.73e-06	0.408208	0.00935715	0.276695	0.108586	0.218906	0.329714	0.377489	0.0460843	0.337389	0.0471391	0.339853	0.0153576	-0.0286212	0.956958	AT1G74950	487	522	589	885	779	706	572	565	486	705	622	693	381	423	450	563	502	478	595	502	424	529	624	589	459	360	528	517	547	625
AT1G44800	AT1G44800	WAT1-related protein At1g44800 [Source:UniProtKB/Swiss-Prot;Acc:Q9LPF1]	-0.311405	0.0155583	0.231591	0.257578	-0.156261	0.955378	0.218566	0.118485	0.034493	0.996686	0.0457025	0.998013	0.087343	0.754009	-0.31819	0.0024239	AT1G44800	944	943	1006	976	809	671	750	706	770	864	693	892	1005	1156	819	1068	784	886	927	732	813	951	850	1027	881	661	948	781	766	913
AT5G62670	AHA11	ATPase 11, plasma membrane-type [Source:UniProtKB/Swiss-Prot;Acc:Q9LV11]	-0.00909776	0.996563	0.0171169	0.999671	-0.00912897	0.999236	0.218498	0.0325047	0.124498	0.702778	0.00962461	0.998013	-0.192222	0.153313	-0.18042	0.216149	AT5G62670	2100	2304	2378	2746	2166	2151	2615	2045	2401	2063	2145	2446	1709	1877	1989	2070	1808	1752	1579	1634	1681	1788	1884	1948	2318	1880	2532	2285	2214	2589
AT4G03080	BSL1	Serine/threonine-protein phosphatase BSL1 [Source:UniProtKB/Swiss-Prot;Acc:Q8L7U5]	-0.0472959	0.959733	0.0496535	0.999671	0.126561	0.550326	0.218286	0.0329143	-0.134164	0.805965	0.0931456	0.980317	0.131951	0.387563	0.146562	0.173785	AT4G03080	1217	1468	1458	1653	1303	1240	1391	1182	1381	1139	1267	1408	1116	1357	1343	1540	1375	1312	1337	1323	1386	1487	1568	1585	1494	1531	1688	1257	1417	1516
AT3G05680	EMB2016	Protein virilizer homolog [Source:UniProtKB/Swiss-Prot;Acc:F4J8G7]	0.0115614	0.99561	0.0273618	0.999671	-0.0820173	0.887296	0.218065	0.0404861	0.0359223	0.996686	0.155381	0.546441	0.161725	0.280198	0.060353	0.819799	AT3G05680	1288	1544	1475	1804	1352	1392	1286	1195	1278	1043	1192	1345	1115	1374	1346	1361	1151	1165	1348	1070	1234	1304	1435	1436	1263	1142	1386	1019	1411	1350
AT4G38600	UPL3	E3 ubiquitin-protein ligase UPL3 [Source:UniProtKB/Swiss-Prot;Acc:Q6WWW4]	-0.0396258	0.962775	0.0281481	0.999671	-0.0274854	0.991177	0.217834	0.00251768	-0.108968	0.906476	0.0752541	0.94939	0.183171	0.0835533	0.0809708	0.545551	AT4G38600	4319	4906	4681	5766	4261	4208	4120	3493	3854	3481	3387	4056	3786	4122	4205	4316	3877	3881	3794	3596	3624	4051	4243	4327	4265	4243	4299	3283	4238	4104
AT1G48850	EMB1144	Chorismate synthase, chloroplastic [Source:UniProtKB/Swiss-Prot;Acc:P57720]	-0.0352212	0.965583	0.107002	0.796824	0.0923181	0.691437	0.217726	0.00106765	-0.130616	0.619675	-0.0433011	0.998013	-0.00488627	0.986727	0.145481	0.106993	AT1G48850	2684	3145	3218	3658	2787	2801	3344	2913	3144	3219	2839	3410	2860	3229	3317	3610	3482	3086	3499	3191	3407	3727	3718	4126	3446	2823	3944	2781	2987	3238
AT3G25730	ARF14	AP2/ERF and B3 domain-containing transcription factor ARF14 [Source:UniProtKB/Swiss-Prot;Acc:Q9LS06]	0.351811	0.197018	0.540334	0.00760227	0.167526	0.652491	0.217189	0.267647	-0.23927	0.74703	0.264507	0.572029	0.325874	0.0487338	0.242165	0.216226	AT3G25730	225	235	202	394	254	249	305	288	327	517	313	425	449	506	466	572	558	492	455	408	392	446	447	547	258	255	294	225	199	240
AT4G22240	PAP2	Probable plastid-lipid-associated protein 2, chloroplastic [Source:UniProtKB/Swiss-Prot;Acc:O49629]	0.0763117	0.714966	-0.014891	0.999671	0.0462973	0.957884	0.217089	0.00756775	-0.123683	0.624116	-0.0455781	0.998013	-0.0674126	0.683653	0.224716	0.0119068	AT4G22240	3752	4579	4724	5891	4298	4245	4593	3833	4435	4248	3464	4176	3708	4132	4348	4643	4345	3798	3716	3045	3271	3687	3544	4251	4309	3514	4644	3395	3532	4153
AT5G42540	XRN2	5'-3' exoribonuclease [Source:UniProtKB/TrEMBL;Acc:F4K1L3]	0.0423744	0.959357	0.0530143	0.999671	0.121362	0.583731	0.217021	0.00625586	-0.0568736	0.966048	0.0487312	0.998013	0.203262	0.0213687	0.124932	0.357777	AT5G42540	1730	2083	2054	2459	1963	1896	2046	1776	1865	1741	1772	1997	1694	1926	2130	2323	1921	2100	2198	2042	2067	2298	2425	2500	2322	1849	2325	1837	2032	2179
AT5G51070	CLPD	Chaperone protein ClpD, chloroplastic [Source:UniProtKB/Swiss-Prot;Acc:P42762]	0.0930938	0.684597	0.00998037	0.999671	-0.0143164	0.999236	0.216297	0.00419217	-0.337682	0.935473	0.0335709	0.998013	0.41973	7.01e-06	0.547432	8.54e-08	AT5G51070	4127	4911	5328	6754	4896	4469	3990	3887	4230	3837	3444	4140	3940	4540	4623	4534	4418	4194	4347	4150	4712	4749	4994	5394	3852	5152	3250	2540	3670	3507
AT1G20330	SMT2	24-methylenesterol C-methyltransferase 2 [Source:UniProtKB/Swiss-Prot;Acc:Q39227]	-0.0125247	0.994557	0.101386	0.85674	0.0758628	0.894467	0.21611	0.0433141	0.032612	0.995985	0.0481766	0.998013	-0.0440411	0.847841	-0.0780769	0.706027	AT1G20330	2248	2609	2602	3020	2406	2316	3077	2655	2998	2993	2763	2977	2180	2442	2520	2798	2647	2207	1969	2092	1938	2206	2297	2379	2647	2106	2851	2408	2291	2819
AT5G45480	AT5G45480	Transmembrane protein, putative (DUF594) [Source:UniProtKB/TrEMBL;Acc:Q9FHI8]	-0.0789254	0.860114	0.146204	0.79008	0.173604	0.139527	0.21593	0.0210141	-0.0109771	0.998814	0.0380053	0.998013	0.179422	0.0968949	0.0213838	0.9528	AT5G45480	1311	1570	1400	1687	1352	1214	1516	1475	1398	1564	1387	1603	1620	1791	1765	2147	1996	1793	1429	1374	1406	1527	1612	1681	1467	1081	1515	1205	1258	1428
AT3G24170	ATGR1	Glutathione reductase, cytosolic [Source:UniProtKB/Swiss-Prot;Acc:P48641]	-0.0903986	0.483765	0.0955326	0.930778	0.0700856	0.801962	0.215533	0.00750089	-0.265317	0.0047285	-0.10703	0.720493	0.126224	0.162581	0.279206	0.00283112	AT3G24170	5449	6623	6268	7104	5441	5489	6359	5652	6511	6558	5319	6640	4699	5188	5074	5856	5190	4934	3649	3471	3615	4116	3811	4358	6635	5892	7297	5023	5277	5688
AT5G61790	CNX1	Calnexin homolog 1 [Source:UniProtKB/Swiss-Prot;Acc:P29402]	-0.0719581	0.806482	0.120933	0.574978	0.1327	0.143711	0.21517	0.000314485	-0.0680546	0.955048	-0.21845	0.00372868	-0.0769377	0.573074	0.0872915	0.454901	AT5G61790	7749	8660	9323	9909	8459	7265	10356	8910	9639	9662	8736	11023	9072	9596	9680	11407	10132	10081	10340	9277	10628	10931	11421	12234	9853	7848	11761	8671	9224	9086
AT1G51800	IOS1	LRR receptor-like serine/threonine-protein kinase IOS1 [Source:UniProtKB/Swiss-Prot;Acc:Q9C8I6]	-0.044037	0.975213	-0.104863	0.999671	0.468811	3.93e-10	0.214478	0.0237143	-0.386945	0.156979	0.163076	0.801439	0.664985	2.48e-22	0.657029	2.58e-09	AT1G51800	1849	1969	1910	2108	1863	1833	1619	1570	1622	1345	1340	1501	2474	2755	2826	4060	4001	3266	1985	1974	2170	2269	2311	2432	1930	1898	1430	1198	1285	1490
AT1G67520	AT1G67520	lectin protein kinase family protein [Source:TAIR;Acc:AT1G67520]	0.236168	0.765319	0.0313577	0.999671	0.5478	0.0332185	0.213809	0.567624	-0.461114	0.707778	0.273901	0.99222	0.859163	0.00490269	0.824407	0.000724145	AT1G67520	107	136	116	177	134	132	121	120	112	118	92	129	106	157	170	243	180	217	203	172	241	246	213	243	95	131	78	71	78	70
AT2G20142	AT2G20142	Toll-Interleukin-Resistance (TIR) domain family protein [Source:UniProtKB/TrEMBL;Acc:F4IUF0]	0.474971	0.19328	0.637013	0.141195	0.795753	0.000881984	0.213628	0.632092	-0.828099	0.856317	0.260606	0.998013	1.04151	0.12149	0.516657	0.0347031	AT2G20142	80	91	100	140	137	115	90	50	84	113	104	105	119	117	116	212	252	158	137	161	156	160	188	172	214	327	82	105	105	152
AT5G48657	AT5G48657	defense protein-related [Source:TAIR;Acc:AT5G48657]	-0.375003	0.16202	-0.236885	0.999671	0.50098	0.00652673	0.213471	0.417834	-0.798232	0.0445291	-0.273287	0.964698	0.5425	0.0187203	0.633747	0.000749693	AT5G48657	185	247	208	196	166	153	191	177	182	118	141	178	209	268	248	362	385	293	338	300	393	370	427	378	162	226	150	101	97	109
AT4G13510	AMT1-1	Ammonium transporter [Source:UniProtKB/TrEMBL;Acc:A0A178V540]	-0.0731963	0.869158	-0.0608155	0.999671	0.326172	0.000964893	0.213273	0.0441395	-0.187756	0.480104	0.170131	0.34635	0.302853	0.00470388	0.36642	9.49e-07	AT4G13510	1975	2148	2022	2445	1894	1807	2195	1993	2382	1997	1863	2014	2324	2684	2314	3378	3259	2709	3287	3041	3650	3920	3523	3937	1953	1885	2003	1612	1595	1791
AT4G22490	AT4G22490	Bifunctional inhibitor/lipid-transfer protein/seed storage 2S albumin superfamily protein [Source:UniProtKB/TrEMBL;Acc:Q9SUX0]	0.418716	0.000121946	-0.197972	0.520775	0.0901336	0.998713	0.213246	0.816017	0.379356	0.0278595	0.169916	0.998013	0.118671	0.664959	-0.329479	0.00350282	AT4G22490	965	1090	1139	2028	1238	1261	1197	1143	1314	1125	896	954	1445	1018	1021	1258	1358	1193	1580	1232	989	1045	1604	1710	1116	890	1035	1268	1074	1501
AT2G39770	CYT1	VTC1 [Source:UniProtKB/TrEMBL;Acc:A0A178VW16]	-0.0571765	0.897722	-0.0106189	0.999671	-0.0519972	0.952732	0.211926	0.00572862	-0.108087	0.843269	-0.0380643	0.998013	0.0134232	0.960716	-0.00824598	0.982157	AT2G39770	2113	2472	2398	2825	2156	2063	2540	2221	2414	2363	2015	2275	2076	2284	2264	2301	2180	2011	2161	1945	2050	2179	2359	2489	2260	1800	2286	1673	2035	1991
AT4G23810	WRKY53	Probable WRKY transcription factor 53 [Source:UniProtKB/Swiss-Prot;Acc:Q9SUP6]	0.561869	0.00132657	-0.0485279	0.999671	0.948632	4.12e-10	0.21189	0.267542	0.130935	0.944876	0.20724	0.939837	1.02876	8.51e-09	0.562071	0.00481834	AT4G23810	269	279	220	476	393	328	194	136	172	173	126	153	209	313	236	549	533	403	420	375	395	442	443	472	267	216	269	254	259	284
AT5G48620	RPP8L4	Probable disease resistance RPP8-like protein 4 [Source:UniProtKB/Swiss-Prot;Acc:Q9FJK8]	0.0945334	0.747292	-0.0494919	0.999671	0.21051	0.0935964	0.211837	0.035816	0.0563886	0.985737	0.0332962	0.998013	0.134719	0.293247	0.104723	0.510662	AT5G48620	1180	1554	1512	1820	1416	1487	1382	1166	1464	1073	1179	1360	1025	1233	1323	1547	1289	1365	1340	1303	1414	1490	1530	1612	1479	1136	1419	1152	1475	1437
AT4G38760	AT4G38760	Protein of unknown function (DUF3414) [Source:TAIR;Acc:AT4G38760]	-0.0118443	0.99561	0.0286927	0.999671	-0.00366394	0.999311	0.211241	0.0377621	0.0860619	0.95738	0.00903118	0.998013	0.108242	0.508837	0.0963854	0.579328	AT4G38760	1360	1508	1476	1756	1426	1336	1347	1182	1174	1053	1095	1391	1257	1389	1414	1501	1263	1351	1323	1252	1217	1344	1456	1530	1300	1093	1386	1096	1501	1285
AT1G58250	SAB	HYPERSENSITIVE TO PI STARVATION 4 [Source:UniProtKB/TrEMBL;Acc:F4I9T6]	0.0353071	0.978206	0.0793572	0.999671	-0.0268895	0.998713	0.210905	0.0247457	-0.0695984	0.96989	-0.00941247	0.998013	0.132573	0.297903	0.128078	0.356227	AT1G58250	1457	1756	1691	1964	1611	1665	1505	1203	1385	1272	1224	1542	1470	1693	1589	1785	1433	1528	1501	1385	1441	1595	1657	1679	1619	1336	1560	1242	1525	1404
AT3G08720	ATPK2	Serine/threonine-protein kinase AtPK2/AtPK19 [Source:UniProtKB/Swiss-Prot;Acc:Q39030]	0.303831	0.177187	0.206735	0.849307	0.382669	0.0239562	0.210744	0.306712	-0.34142	0.951472	0.18433	0.907396	0.60201	0.000199027	0.447877	0.0108641	AT3G08720	291	352	311	417	411	394	322	322	358	384	342	354	289	341	313	447	430	372	424	404	379	407	459	514	386	632	354	328	373	389
AT2G38470	WRKY33	WRKY33 [Source:UniProtKB/TrEMBL;Acc:A0A384L4W4]	0.424749	2.34e-08	0.227289	0.561716	0.543858	1.49e-05	0.210058	0.0845043	-0.320818	0.957252	0.629143	1.41e-05	1.227	0.000198201	0.468091	0.354217	AT2G38470	909	1152	1174	1785	1436	1316	607	547	763	769	628	693	654	736	787	1141	1227	854	816	740	788	849	887	935	2232	2753	1375	1584	1791	1726
AT2G33770	UBC24	Probable ubiquitin-conjugating enzyme E2 24 [Source:UniProtKB/Swiss-Prot;Acc:Q8VY10]	-0.404543	7.78e-05	0.0988938	0.999671	-0.040487	0.990153	0.210058	0.0806391	-0.268684	0.196057	-0.0513948	0.998013	0.158724	0.13135	0.105187	0.583211	AT2G33770	1991	2193	2410	2351	1564	1369	1649	1454	1467	1553	1358	1672	1587	1762	1628	1906	1518	1512	1716	1399	1859	1851	1824	1979	2053	1456	1727	1249	1488	1471
AT3G04340	FTSHI5	Probable inactive ATP-dependent zinc metalloprotease FTSHI 5, chloroplastic [Source:UniProtKB/Swiss-Prot;Acc:F4J3N2]	0.0792686	0.787459	0.0752073	0.999671	0.122347	0.553834	0.209475	0.0249251	0.0997288	0.875576	0.143083	0.30316	0.00519456	0.985433	-0.0917725	0.488275	AT3G04340	2855	3086	3240	3908	3074	3176	2629	2261	2497	2037	2406	2823	2460	3001	3004	3354	2797	3184	3228	3229	3438	3665	3856	3751	3232	2685	3864	2957	3586	3571
AT5G35210	AT5G35210	metalloendopeptidases;zinc ion binding;DNA binding [Source:TAIR;Acc:AT5G35210]	0.0991271	0.703163	0.0115017	0.999671	0.0487495	0.97579	0.209284	0.0224428	-0.0545407	0.984648	-0.0814794	0.996595	0.090204	0.622733	0.136763	0.434151	AT5G35210	1544	1666	1696	2165	1669	1681	1640	1379	1528	1336	1353	1590	1328	1573	1499	1711	1406	1507	1531	1390	1457	1527	1705	1757	1651	1352	1638	1262	1560	1511
AT2G25660	emb2410	Embryo defective 2410 [Source:UniProtKB/TrEMBL;Acc:F4ISL7]	0.0374856	0.972703	0.0600976	0.999671	-0.0140976	0.999236	0.209118	0.0398591	-0.0152756	0.998414	0.0421867	0.998013	0.00175419	0.995272	0.00545005	0.990979	AT2G25660	1382	1600	1638	1910	1517	1530	1382	1167	1281	1124	1181	1425	1134	1461	1314	1468	1144	1317	1253	1165	1236	1277	1432	1455	1448	1325	1633	1236	1510	1485
AT2G41180	SIB2	Sigma factor binding protein 2, chloroplastic [Source:UniProtKB/Swiss-Prot;Acc:O80669]	0.125657	0.92473	0.23252	0.987009	0.46513	0.000998055	0.2088	0.346184	0.346279	0.43236	0.252091	0.779622	0.269505	0.301584	0.163467	0.692886	AT2G41180	204	257	244	286	294	220	168	188	191	218	195	188	346	390	359	610	475	457	601	456	425	547	554	581	220	199	203	247	272	249
AT3G63380	ACA12	Calcium-transporting ATPase [Source:UniProtKB/TrEMBL;Acc:A0A178VEV7]	0.279696	0.187792	-0.240098	0.999671	0.617405	1.26e-05	0.208781	0.255647	-1.09762	0.766593	0.094812	0.998013	1.3263	2.87e-19	0.98383	0.0403069	AT3G63380	269	319	325	442	385	331	222	272	280	226	137	258	490	650	441	864	850	751	812	639	928	868	903	929	630	1516	366	300	517	406
AT3G18490	ASPG1	Protein ASPARTIC PROTEASE IN GUARD CELL 1 [Source:UniProtKB/Swiss-Prot;Acc:Q9LS40]	-0.0388456	0.96647	-0.0108043	0.999671	-0.0671008	0.91251	0.208248	0.0136621	0.105422	0.924232	-0.0263855	0.998013	-0.238669	0.0213655	-0.177117	0.234972	AT3G18490	2643	3063	3429	3542	2926	2809	3628	3195	3465	3312	2871	3363	2443	2837	2622	2907	2411	2362	2160	1983	1980	2171	2235	2575	2523	1845	3269	2379	2583	2910
AT1G15125	AT1G15125	F9L1.6 [Source:UniProtKB/TrEMBL;Acc:Q9XI57]	0.238861	0.0941086	0.306914	0.355146	0.624535	2.92e-08	0.207709	0.185488	0.207211	0.676835	0.242586	0.581779	0.487569	5.17e-05	0.335402	0.507593	AT1G15125	510	655	655	849	723	666	341	342	463	489	393	441	535	577	624	882	1006	822	1648	1633	1285	1676	1722	1806	872	643	795	716	1014	849
AT1G01320	AT1G01320	Tetratricopeptide repeat (TPR)-like superfamily protein [Source:UniProtKB/TrEMBL;Acc:F4HS99]	-0.00721816	0.997856	0.0578296	0.999671	-0.0258287	0.995776	0.207631	0.00627486	0.0506052	0.981806	0.101753	0.812424	-0.0635062	0.668664	-0.0657646	0.663784	AT1G01320	9713	10816	11677	13011	10039	10482	10632	8418	9599	7807	9322	10641	7654	8884	9321	9627	7619	8541	9975	9585	10398	10901	11760	11410	11714	9822	14415	10625	12697	12565
AT1G74790	HIPL1	HIPL1 protein [Source:UniProtKB/Swiss-Prot;Acc:Q9SSG3]	0.121441	0.466285	-0.0673805	0.999671	0.106055	0.764388	0.206445	0.036643	-0.155637	0.676005	0.0120308	0.998013	0.196704	0.154134	0.263461	0.00749764	AT1G74790	1368	1618	1526	2042	1570	1534	1495	1225	1474	1273	1095	1369	1445	1592	1745	2007	1733	1498	1397	1364	1391	1452	1571	1707	1213	1150	1279	983	1055	1145
AT1G71880	SUC1	Sucrose transport protein SUC1 [Source:UniProtKB/Swiss-Prot;Acc:Q39232]	0.0115153	0.99561	0.0939644	0.883437	0.0560851	0.915392	0.20562	0.0236564	-0.0630895	0.949617	0.24397	0.0509808	0.195	0.0153576	-0.141618	0.382199	AT1G71880	3426	3562	3831	4568	3568	3338	3439	3026	3486	3294	3115	3502	3925	4261	4299	4835	4341	4030	3685	3543	3600	3934	4321	4039	3755	3252	4349	3250	3440	3828
AT4G30990	AT4G30990	ARM repeat superfamily protein [Source:TAIR;Acc:AT4G30990]	0.0914004	0.708743	0.139777	0.908391	0.0684173	0.933067	0.205343	0.026664	0.24955	0.232834	0.065665	0.998013	0.1761	0.0731392	-0.0195309	0.960268	AT4G30990	1451	1688	1727	2085	1720	1615	1416	1209	1329	1193	1334	1539	1515	1898	2024	2154	1757	1866	1956	1875	1879	2046	2236	2206	1737	1399	1534	1683	1908	1793
AT1G80070	PRP8A	SUS2 [Source:UniProtKB/TrEMBL;Acc:A0A178W7J7]	-0.0266325	0.97825	0.102526	0.966331	0.00176344	0.999311	0.20521	0.00217611	0.0233703	0.998414	0.0785622	0.910574	0.165126	0.0359668	0.0167895	0.955782	AT1G80070	6407	7069	7164	8543	6541	6224	6462	5456	6145	5465	5982	6630	5812	6513	6522	7057	5847	6277	6416	5952	6132	6690	7155	7160	6795	6159	6887	5648	7035	6964
AT1G09070	SRC2	Protein SRC2 homolog [Source:UniProtKB/Swiss-Prot;Acc:O04023]	0.0496945	0.897218	0.0408847	0.999671	0.0980905	0.830918	0.205141	0.0121725	-0.186298	0.981268	0.168164	0.366705	0.204113	0.108738	0.261446	0.00294632	AT1G09070	3112	3845	3704	4477	3603	3451	4710	4100	4773	4365	3984	4700	2240	2419	2663	2804	2886	2266	2201	1966	2103	2150	2347	2635	3797	4694	3203	3136	3144	3971
AT5G47910	RBOHD	Respiratory burst oxidase homolog protein D [Source:UniProtKB/Swiss-Prot;Acc:Q9FIJ0]	0.0948466	0.782943	0.295017	0.00910564	0.244844	0.058051	0.204794	0.185679	-0.13862	0.986813	0.249214	0.0818125	0.456338	2.38e-07	0.0876176	0.778817	AT5G47910	1518	1670	1809	2045	1865	1656	2230	1822	2031	2558	1917	2508	1802	1857	1642	2289	2168	1950	1885	2054	1804	2213	2256	2053	2149	2653	2025	1914	2192	2023
AT5G64260	EXL2	Protein EXORDIUM-like 2 [Source:UniProtKB/Swiss-Prot;Acc:Q9FE06]	0.109146	0.534278	0.17269	0.111832	0.273875	0.00522389	0.204558	0.0235626	0.138792	0.87025	0.198757	0.0298029	0.424103	0.108137	0.574743	5.69e-12	AT5G64260	2042	2557	2699	3378	2466	2403	3261	2786	3192	3392	2885	3451	1413	1700	1847	2221	2066	1793	2705	2334	2536	2765	2601	3240	3004	2909	2596	2584	3007	3646
AT4G11600	GPX6	Probable phospholipid hydroperoxide glutathione peroxidase 6, mitochondrial [Source:UniProtKB/Swiss-Prot;Acc:O48646]	0.120819	0.564265	0.103125	0.944816	-0.0154481	0.999236	0.204218	0.0296144	-0.057288	0.972089	-0.00518599	0.998013	0.222358	0.00590136	0.316181	4.41e-05	AT4G11600	4284	5071	5463	7396	4768	4846	3418	2883	3233	3420	2731	3426	5012	5577	5978	6345	5756	4585	6700	5114	6217	6182	6480	7794	2918	2638	2980	2372	2631	2993
AT3G16830	TPR2	Topless-related protein 2 [Source:UniProtKB/Swiss-Prot;Acc:Q9LRZ0]	0.0608015	0.92024	0.101036	0.983376	0.00805395	0.999311	0.204004	0.0258181	-0.0608833	0.976715	0.0973136	0.928777	0.0947891	0.610342	0.110558	0.51102	AT3G16830	1320	1463	1505	1789	1472	1419	1456	1258	1454	1392	1321	1456	1275	1525	1451	1517	1433	1385	1499	1331	1431	1550	1607	1675	1397	1297	1526	1184	1370	1376
AT1G52780	AT1G52780	Protein of unknown function (DUF2921) [Source:TAIR;Acc:AT1G52780]	0.0236289	0.991536	0.0370978	0.999671	0.282252	0.00527008	0.204	0.0881658	0.14844	0.752644	0.106597	0.96272	0.349873	0.000952705	0.309982	0.00169587	AT1G52780	792	1024	969	1183	963	817	941	781	938	872	788	884	978	1094	1197	1499	1341	1199	1215	1027	1229	1212	1230	1501	727	604	762	705	749	791
AT3G54960	PDIL1-3	PDIL1-3 [Source:UniProtKB/TrEMBL;Acc:A0A178VF09]	-0.0977464	0.719721	0.014387	0.999671	-0.173132	0.177596	0.203956	0.0155485	-0.0917464	0.909775	-0.198897	0.262873	-0.0484524	0.820668	0.0183392	0.960144	AT3G54960	1938	2147	2215	2487	2004	1699	2146	1846	2033	2032	1794	1846	2000	2274	2056	2041	1894	1774	2180	1942	1967	2255	2241	2409	1826	1343	1846	1342	1496	1712
AT1G58230	AT1G58230	binding [Source:TAIR;Acc:AT1G58230]	0.0556292	0.949347	-0.0444694	0.999671	-0.104707	0.755936	0.203388	0.0415613	-0.0726162	0.972089	-0.0123701	0.998013	0.127597	0.41599	0.0552482	0.857774	AT1G58230	1202	1430	1282	1642	1327	1289	1178	1050	1149	933	1011	1112	1173	1318	1462	1351	1165	1213	1239	1123	1170	1270	1293	1446	1186	922	1101	886	1072	996
AT3G48110	EDD1	Glycine--tRNA ligase, chloroplastic/mitochondrial 2 [Source:UniProtKB/Swiss-Prot;Acc:Q8L785]	0.041763	0.971256	0.0620404	0.999671	0.102225	0.777853	0.203386	0.0451884	0.130697	0.819883	0.170844	0.378754	0.0302543	0.91745	0.00907181	0.982222	AT3G48110	1380	1544	1691	1936	1482	1552	1381	1118	1359	1101	1305	1336	1245	1526	1532	1720	1407	1557	1678	1552	1771	1853	1910	1903	1523	1374	1728	1362	1803	1752
AT2G27660	AT2G27660	Cysteine/Histidine-rich C1 domain family protein [Source:UniProtKB/TrEMBL;Acc:Q9ZUW8]	-0.224194	0.2293	-0.139208	0.98888	0.399131	0.000824076	0.203156	0.301911	-0.709132	5.04e-05	0.0836824	0.998013	0.751542	5.23e-07	0.818618	7.06e-16	AT2G27660	700	757	698	718	641	573	653	609	610	533	488	570	696	845	745	1135	1074	858	850	730	976	1040	872	976	710	693	618	383	360	471
AT4G26970	ACO2	Aconitate hydratase [Source:UniProtKB/TrEMBL;Acc:A0A178UVE5]	-0.0938433	0.461677	0.110511	0.657642	0.0217862	0.998713	0.202924	0.00882499	-0.162665	0.298555	-0.0434054	0.998013	0.0532703	0.746951	0.170275	0.0224901	AT4G26970	6181	7016	7098	7748	6319	5857	6765	6243	6706	6532	6223	7150	6514	7492	6961	8255	6779	6653	7225	7101	7329	8131	8111	8314	7321	6350	8310	5840	6473	6684
AT4G35800	NRPB1	DNA-directed RNA polymerase subunit [Source:UniProtKB/TrEMBL;Acc:A0A178UYS0]	-0.111859	0.371397	0.0642185	0.999671	-0.0329918	0.98737	0.202654	0.00598538	-0.0357997	0.996686	0.0664681	0.977437	0.175782	0.158446	0.0482166	0.825057	AT4G35800	3214	3643	3630	4039	3160	2986	3039	2659	2972	2556	2774	3129	2914	3197	3295	3376	2893	3070	3082	2961	3081	3278	3412	3667	2904	2726	3106	2309	3043	2954
AT2G26080	GLDP2	Glycine dehydrogenase (decarboxylating) 2, mitochondrial [Source:UniProtKB/Swiss-Prot;Acc:O80988]	-0.0971931	0.510148	-0.0765927	0.999671	-0.135803	0.0935964	0.202241	0.00467008	-0.0862133	0.893275	0.0332928	0.998013	-0.0974457	0.473043	-0.0504421	0.796704	AT2G26080	14036	16687	16816	19197	13307	14192	19324	15173	17126	13761	15818	15879	8965	10237	10356	10137	8892	8320	7035	6807	7225	7446	8191	8265	15636	14482	18866	12966	15089	16762
AT1G09970	LRR XI-23	Receptor-like protein kinase 7 [Source:UniProtKB/Swiss-Prot;Acc:F4I2N7]	0.0474243	0.899832	0.207668	0.0285231	0.25274	0.00181325	0.202221	0.00309053	-0.143932	0.837702	0.0772951	0.974052	0.503268	3.07e-13	0.363222	4.45e-07	AT1G09970	5112	5843	6099	7250	5676	5534	5706	5405	6018	6437	5423	6670	5651	6391	6395	8013	7829	6479	7283	6832	6647	7490	7835	8222	6069	6255	5502	4686	5533	5650
AT4G33010	GLDP1	Glycine cleavage system P protein [Source:UniProtKB/TrEMBL;Acc:A0A178UTF1]	-0.208844	0.00176859	-0.0443082	0.999671	-0.140631	0.265595	0.202003	0.00419217	-0.157151	0.374257	0.0389064	0.998013	-0.165881	0.0765704	-0.11617	0.309676	AT4G33010	27138	32491	31328	34710	24375	23846	38344	30606	33669	29380	30319	32968	18975	21745	21030	22419	18097	16623	11950	11698	12611	13248	13663	14209	38726	34204	43469	29161	34077	38213
AT2G45220	PME17	Probable pectinesterase/pectinesterase inhibitor 17 [Source:UniProtKB/Swiss-Prot;Acc:O22149]	0.0552046	0.973389	-0.524212	1.39e-05	0.110732	0.90009	0.201655	0.268199	-0.39952	0.380706	-0.315839	0.290222	0.735951	0.00034183	0.818683	9.61e-11	AT2G45220	630	857	713	995	760	645	821	702	959	570	506	529	464	625	575	647	631	542	766	613	756	816	691	909	362	417	341	283	304	244
AT5G48540	CRRSP55	Cysteine-rich repeat secretory protein 55 [Source:UniProtKB/Swiss-Prot;Acc:Q9LV60]	0.0518675	0.97825	-0.0675855	0.999671	0.450262	0.00384644	0.201462	0.526207	-0.247789	0.700253	0.2682	0.278226	0.558587	0.000191097	0.163928	0.72795	AT5G48540	364	434	477	494	437	442	451	485	463	415	403	433	308	385	413	605	510	421	285	293	249	261	334	346	629	638	514	512	438	522
AT3G60450	AT3G60450	Phosphoglycerate mutase family protein [Source:UniProtKB/TrEMBL;Acc:A0A1I9LN21]	-0.132156	0.663462	0.0343459	0.999671	0.326661	0.0112487	0.201039	0.0818492	-0.146675	0.856317	-0.0163355	0.998013	0.29193	0.0176251	0.470675	4.7e-07	AT3G60450	658	793	720	816	633	626	735	704	722	709	636	726	685	806	755	1057	1006	802	990	903	919	1014	1020	1153	623	505	671	499	568	499
AT1G64790	ILA	Protein ILITYHIA [Source:UniProtKB/Swiss-Prot;Acc:F4I893]	0.0328131	0.972277	0.182037	0.310228	0.00819791	0.999236	0.200231	0.0366945	0.110289	0.787461	0.0779512	0.95172	0.0481814	0.795819	-0.0982043	0.476615	AT1G64790	4119	4513	4553	5571	4321	4268	4110	3402	3590	3589	3868	4290	3840	4393	4480	4817	3922	4250	4281	4309	4161	4518	5091	4839	4368	3855	4604	3897	4716	4847
AT4G25640	ATDTX35	Protein DETOXIFICATION [Source:UniProtKB/TrEMBL;Acc:F4JTB2]	-0.0834003	0.688585	-0.0467296	0.999671	0.164559	0.100089	0.199596	0.0150862	-0.170545	0.529144	0.0739192	0.947919	0.225531	0.00302588	0.146383	0.149323	AT4G25640	2626	3210	2969	3461	2667	2581	2848	2375	2982	2602	2174	2635	2476	2839	2706	3368	2850	2923	2945	2573	2988	3039	3030	3560	3317	3050	3165	2470	2721	3087
AT2G04400	IGPS	Indole-3-glycerol phosphate synthase, chloroplastic [Source:UniProtKB/Swiss-Prot;Acc:P49572]	0.141873	0.416194	0.148119	0.856251	0.229078	0.0268161	0.199229	0.0500083	0.0197722	0.998414	-0.0314469	0.998013	0.246071	0.0345539	0.47149	3.37e-05	AT2G04400	1009	1196	1245	1482	1291	1195	1172	1112	1316	1383	1049	1302	1177	1491	1479	1786	1584	1556	2340	2094	2200	2503	2229	2775	1319	1150	1672	1234	1348	1471
AT5G42390	SPP	Stromal processing peptidase, chloroplastic [Source:UniProtKB/Swiss-Prot;Acc:Q9FIH8]	-0.0441756	0.913946	0.089942	0.999671	0.0851464	0.803258	0.198398	0.0285177	-0.0545391	0.984875	0.156018	0.168059	0.107965	0.356933	0.0156947	0.960202	AT5G42390	6005	6966	6841	7941	6136	6065	5886	5039	5399	4890	5197	6147	5020	5758	5965	6680	5259	6094	5085	5046	5566	5745	6037	5964	7266	6777	8616	5770	7742	7701
AT2G31400	GUN1	Pentatricopeptide repeat-containing protein At2g31400, chloroplastic [Source:UniProtKB/Swiss-Prot;Acc:Q9SIC9]	0.034219	0.964271	0.00515355	0.999671	0.0884841	0.658931	0.198333	0.0125573	0.0260218	0.998414	0.170582	0.0934691	0.105045	0.352239	0.013961	0.960372	AT2G31400	6056	6730	7207	8473	6527	6466	5871	5143	5602	4678	5151	5733	5332	6217	6546	7238	6007	6283	6252	5954	6684	6860	7244	7242	6573	5720	7667	5544	7302	6822
AT3G23530	AT3G23530	AT3g23510/MEE5_5 [Source:UniProtKB/TrEMBL;Acc:Q8VZH1]	0.00860587	0.996738	-0.037232	0.999671	0.125653	0.542064	0.19826	0.0119696	0.00359411	0.998814	0.0255999	0.998013	-0.0109926	0.972259	-0.0149866	0.968462	AT3G23530	2007	2380	2536	2894	2188	2206	2627	1972	2481	1955	2179	2268	1803	1990	2300	2541	2119	2092	2419	2133	2224	2367	2491	2808	2198	1838	2391	1912	1997	2334
AT2G44370	AT2G44370	At2g44370 [Source:UniProtKB/TrEMBL;Acc:O64871]	-0.330632	0.301977	0.103907	0.999671	0.443789	0.00522402	0.197257	0.514694	-0.672306	0.0415676	0.257673	0.998013	0.394931	0.102718	0.713948	2.92e-05	AT2G44370	272	309	252	225	235	228	269	254	241	248	258	261	285	366	313	487	457	388	266	215	279	278	275	304	297	305	217	169	148	190
AT5G61140	BRR2C	DExH-box ATP-dependent RNA helicase DExH14 [Source:UniProtKB/Swiss-Prot;Acc:Q9FNQ1]	-0.0202784	0.991536	0.0355468	0.999671	0.0390342	0.988258	0.196999	0.0335329	-0.150738	0.72126	0.112866	0.87268	0.137138	0.233749	0.145295	0.234812	AT5G61140	1645	1935	1993	2357	1763	1650	1685	1563	1635	1423	1466	1798	1567	1733	1644	1923	1597	1651	1668	1550	1536	1706	1771	1895	1813	1560	1880	1333	1717	1537
AT2G25140	CLPB4	Chaperone protein ClpB4, mitochondrial [Source:UniProtKB/Swiss-Prot;Acc:Q8VYJ7]	-0.080585	0.936477	0.374345	0.00285867	-0.0139756	0.999236	0.196528	0.264673	-0.106102	0.961776	-0.233348	0.250365	0.281934	0.0974885	0.115837	0.61241	AT2G25140	476	562	519	618	482	445	608	508	573	720	609	715	546	603	632	609	590	589	539	543	582	584	599	701	568	638	591	515	576	543
AT2G18690	AT2G18690	Expressed protein [Source:UniProtKB/TrEMBL;Acc:Q9ZV49]	0.38126	0.000451215	-0.0369482	0.999671	0.184205	0.536342	0.19636	0.234677	-0.484485	0.856317	0.110093	0.979531	0.640002	7.81e-08	0.693936	1.6e-09	AT2G18690	712	888	832	1164	1135	990	867	874	1031	819	771	939	604	704	763	867	864	657	1134	880	964	946	1241	1170	1336	1842	968	920	1010	1046
AT1G25400	AT1G25400	At1g25400 [Source:UniProtKB/TrEMBL;Acc:Q9C6L0]	0.572536	5.99e-05	0.152036	0.999671	0.280021	0.666679	0.19558	0.614774	0.262393	0.65245	0.4035	0.063704	0.562202	0.0202899	0.229492	0.408333	AT1G25400	266	420	315	635	480	441	378	296	315	369	299	358	165	191	162	225	253	162	202	236	199	242	243	235	416	369	321	361	454	487
AT1G03060	SPI	Protein SPIRRIG [Source:UniProtKB/Swiss-Prot;Acc:F4HZB2]	-0.0613734	0.901852	0.0100089	0.999671	-0.054797	0.963692	0.194425	0.0214515	-0.0564094	0.9885	-0.00398757	0.998013	0.20069	0.0366411	0.0192475	0.957196	AT1G03060	1917	2328	2116	2527	1896	1964	1840	1650	1746	1495	1625	1804	1822	2192	2083	2236	1756	1972	2116	1770	1966	2031	2211	2351	1870	1578	1726	1329	1840	1676
AT3G09220	LAC7	Laccase-7 [Source:UniProtKB/Swiss-Prot;Acc:Q9SR40]	-0.258838	0.024625	-0.161426	0.811965	0.439117	0.00347514	0.194299	0.409445	-0.506146	0.00306749	0.254732	0.719853	0.734684	9.46e-06	0.894446	0.000569605	AT3G09220	892	1241	1169	1148	921	812	961	877	862	712	727	819	681	778	710	1306	914	795	935	809	1087	1141	858	1188	689	652	672	415	501	465
AT1G02080	AT1G02080	Transcription regulator [Source:UniProtKB/TrEMBL;Acc:F4HVV6]	0.0334969	0.975404	-0.0347915	0.999671	-0.0305795	0.991177	0.193372	0.0193105	-0.016924	0.998414	0.0345277	0.998013	0.129898	0.188109	0.045368	0.867894	AT1G02080	2778	3240	2983	3779	2994	2886	2728	2486	2737	2153	2327	2778	2630	2917	2875	3097	2607	2683	2674	2464	2539	2638	2992	3024	2890	2425	2658	2269	2797	2592
AT2G26440	PME12	Probable pectinesterase/pectinesterase inhibitor 12 [Source:UniProtKB/Swiss-Prot;Acc:O48711]	0.248029	0.0320425	0.197427	0.450898	0.279288	0.00227101	0.193089	0.0796269	0.0932695	0.937528	0.167208	0.633032	0.140849	0.299005	0.218405	0.0596832	AT2G26440	1029	1271	1151	1562	1448	1259	927	956	1083	1045	1000	1137	1811	1850	1960	2565	2350	2034	1968	1902	1885	2214	1984	2286	914	755	880	816	911	909
AT1G06000	UGT89C1	Glycosyltransferase (Fragment) [Source:UniProtKB/TrEMBL;Acc:W8PVE7]	-0.0328762	0.987434	0.0315365	0.999671	0.111763	0.672277	0.193048	0.0336965	0.00985688	0.998814	0.13271	0.822702	0.00491988	0.988891	-0.0293023	0.94328	AT1G06000	1526	1493	1641	2046	1396	1384	1651	1285	1336	1510	1103	1474	1782	1933	1774	2156	1973	1907	1889	1674	1943	1993	1999	2207	1354	1141	1378	1262	1120	1398
AT1G08450	CRT3	Calreticulin-3 [Source:UniProtKB/Swiss-Prot;Acc:O04153]	0.102211	0.773383	-0.0544224	0.999671	0.231298	0.016193	0.192688	0.049843	0.0513927	0.985737	-0.0121339	0.998013	0.115684	0.436872	0.318708	0.00023122	AT1G08450	1122	1344	1305	1562	1450	1209	1350	1295	1479	1260	1156	1295	1152	1311	1378	1649	1488	1439	1651	1467	1691	1741	1704	1971	1252	1095	1258	1119	1201	1310
AT5G17990	PAT1	Anthranilate phosphoribosyltransferase, chloroplastic [Source:UniProtKB/Swiss-Prot;Acc:Q02166]	-0.0701733	0.843852	0.138153	0.542929	0.241297	0.00301314	0.192499	0.0360708	0.028447	0.997254	-0.18711	0.157417	0.0663104	0.714709	0.310599	0.00503405	AT5G17990	2053	2514	2313	2587	2177	2077	2251	1997	2214	2189	2151	2293	1832	2063	2155	2675	2236	2353	2853	2670	2943	3220	2997	3308	2408	1924	2939	2243	2429	2454
AT3G10690	GYRA	DNA gyrase subunit A, chloroplastic/mitochondrial [Source:UniProtKB/Swiss-Prot;Acc:Q9CAF6]	-0.0154935	0.99561	0.131993	0.999671	0.0973098	0.794004	0.192291	0.0390294	0.138714	0.716012	0.130465	0.777054	0.0501401	0.838367	-0.0391831	0.893229	AT3G10690	1330	1404	1451	1716	1258	1374	1250	1085	1194	1049	1299	1248	1263	1411	1550	1606	1437	1536	1631	1509	1583	1640	1810	1870	1325	1163	1544	1275	1493	1529
AT4G22470	AT4G22470	Protease inhibitor/seed storage/lipid transfer protein (LTP) family protein [Source:UniProtKB/TrEMBL;Acc:F4JLV4]	-0.0246472	0.99561	0.255396	0.926341	0.389824	1.39e-08	0.191411	0.622429	-0.159753	0.820585	0.23335	0.998013	0.459303	4.74e-11	0.242442	0.664614	AT4G22470	3640	4680	3474	4827	4007	3348	2204	2518	2191	2822	2255	2708	4113	4531	4536	6387	6063	5117	4705	5192	5038	5780	5923	5081	3322	2557	3437	1915	3025	3171
AT2G25110	SDF2	Stromal cell-derived factor 2-like protein [Source:UniProtKB/Swiss-Prot;Acc:Q93ZE8]	0.00640626	0.998459	0.0568137	0.999671	0.0236558	0.998713	0.189866	0.0401711	0.0123941	0.998814	-0.173967	0.16928	-0.0860759	0.536351	0.0799073	0.642462	AT2G25110	1405	1775	1762	1952	1752	1469	2004	1752	1962	1805	1691	2064	1587	1895	1880	1964	1795	1768	1953	1816	1898	1912	2097	2375	1752	1469	2050	1708	1555	1866
AT1G20960	BRR2A	DExH-box ATP-dependent RNA helicase DExH12 [Source:UniProtKB/Swiss-Prot;Acc:Q9SYP1]	-0.0167293	0.991536	0.105354	0.901801	-0.0083599	0.999236	0.189377	0.0183549	0.0135457	0.998414	0.00755497	0.998013	0.124176	0.213554	0.0137403	0.961061	AT1G20960	4932	5536	5415	6655	5044	4816	4605	4043	4334	4069	4217	4756	4446	5042	4845	5201	4541	4735	4805	4490	4801	5243	5281	5291	5220	4456	5390	4236	5407	5115
AT3G06860	MFP2	Peroxisomal fatty acid beta-oxidation multifunctional protein MFP2 [Source:UniProtKB/Swiss-Prot;Acc:Q9ZPI5]	0.0491063	0.92024	0.0747982	0.999671	0.0139287	0.999236	0.189251	0.0207337	-0.0164276	0.998414	-0.0185167	0.998013	0.10171	0.413043	0.150729	0.0958533	AT3G06860	2809	3321	3158	3957	3154	2959	3052	2717	2966	2933	2574	3098	3063	3166	3338	3597	3077	3156	3343	3143	3283	3652	3558	3757	2835	2341	3339	2368	2836	2927
AT1G48090	AT1G48090	calcium-dependent lipid-binding family protein [Source:TAIR;Acc:AT1G48090]	-0.00358713	0.998459	0.0883726	0.999671	-0.0879599	0.796023	0.189115	0.0415158	-0.0867656	0.957252	-0.0417042	0.998013	0.105818	0.480167	-0.00233554	0.995007	AT1G48090	2440	2787	2689	3257	2593	2433	2327	2171	2287	2043	2202	2500	2082	2303	2286	2447	1949	1997	2174	2054	2000	2231	2362	2404	2402	2046	2221	1706	2340	2066
AT1G09770	CDC5	Cell division cycle 5-like protein [Source:UniProtKB/Swiss-Prot;Acc:P92948]	-0.0447374	0.940526	-0.0317312	0.999671	0.0425787	0.98162	0.188949	0.0279104	-0.0464852	0.986348	0.00885764	0.998013	0.180952	0.0388438	0.0767226	0.592032	AT1G09770	2392	2800	2848	3238	2522	2407	2642	2260	2621	2212	2232	2414	2304	2320	2721	2741	2464	2478	2600	2298	2506	2732	2778	2789	2608	2433	2821	2155	2553	2706
AT3G63460	SEC31B	Protein transport protein SEC31 homolog B [Source:UniProtKB/Swiss-Prot;Acc:Q8L611]	-0.0284307	0.97825	0.0652496	0.999671	-0.0347558	0.984331	0.187409	0.0129595	-0.0565113	0.97376	0.0222474	0.998013	0.0789494	0.631036	0.0248153	0.923106	AT3G63460	4215	4871	4669	5463	4527	4137	4313	3780	4209	3722	3803	4501	4261	4858	4617	4967	4201	4462	4336	4035	4380	4660	4761	4874	4257	3644	4849	3407	4259	4203
AT2G29450	GSTU5	GSTU5 [Source:UniProtKB/TrEMBL;Acc:A0A178VPP0]	-0.248949	0.000785312	0.295329	0.0060041	0.0627326	0.926851	0.186284	0.169398	-0.0606619	0.98902	-0.15093	0.408978	-0.161032	0.191341	0.177716	0.220281	AT2G29450	2115	2707	2475	2487	1979	1947	2479	2300	2528	3062	2311	3037	1499	1743	1726	1947	1729	1597	2124	1821	1680	1856	2246	2204	2227	1522	2785	1665	2041	2303
AT4G26850	VTC2	GDP-L-galactose phosphorylase 1 [Source:UniProtKB/Swiss-Prot;Acc:Q8RWE8]	-0.0067912	0.998459	-0.275043	0.000879134	-0.0860103	0.747124	0.18533	0.0568265	-0.0768534	0.952743	-0.0534177	0.998013	-0.14588	0.299923	0.0409531	0.88687	AT4G26850	2696	3199	2931	3497	2648	3032	3416	3090	3507	2659	2247	2840	2370	2817	2687	2752	2440	2343	1755	1717	1769	1800	1969	2115	2706	2460	3560	2499	2638	2845
AT3G52720	ACA1	Alpha carbonic anhydrase 1, chloroplastic [Source:UniProtKB/Swiss-Prot;Acc:O04846]	-0.545811	0.00169231	-0.164302	0.992326	0.170026	0.930163	0.184558	0.71654	-0.142191	0.938007	0.0437091	0.998013	0.163086	0.754878	0.117637	0.873772	AT3G52720	234	286	312	244	188	165	411	333	420	344	300	323	124	189	143	183	149	187	172	146	129	162	146	193	274	243	281	229	216	257
AT4G15900	PRL1	Protein pleiotropic regulatory locus 1 [Source:UniProtKB/Swiss-Prot;Acc:Q42384]	-0.0138105	0.995179	0.0797935	0.999671	0.124978	0.503467	0.184066	0.0407931	-0.0970873	0.874681	0.0262213	0.998013	0.0713977	0.696736	0.0269275	0.933119	AT4G15900	1594	1805	1839	2063	1680	1680	1819	1524	1719	1578	1639	1768	1519	1723	1756	1894	1833	1797	1828	1684	1724	1881	1914	2067	1834	1552	2148	1558	1626	1815
AT4G33560	AT4G33560	At4g33560 [Source:UniProtKB/TrEMBL;Acc:O81873]	-0.406411	0.00451187	-0.0314025	0.999671	-0.417721	0.112847	0.184019	0.863424	0.128371	0.926499	-0.117518	0.998013	-0.218566	0.307768	-0.465925	0.0150615	AT4G33560	373	471	437	386	312	311	579	498	611	568	442	532	364	388	605	394	362	273	305	381	302	435	369	299	465	352	537	482	414	528
AT5G49030	OVA2	tRNA synthetase class I (I, L, M and V) family protein [Source:UniProtKB/TrEMBL;Acc:F4K4Q2]	0.112349	0.548501	0.0501462	0.999671	0.0895663	0.811144	0.183439	0.0310598	0.165535	0.401986	0.107137	0.76308	-0.00286775	0.992177	-0.114846	0.457731	AT5G49030	2324	2644	2881	3316	2696	2832	2365	1867	2166	1788	2008	2378	2010	2479	2677	2838	2370	2515	2896	2790	3015	2978	3294	3480	2614	2145	2842	2451	2870	2925
AT2G47180	GOLS1	Galactinol synthase 1 [Source:UniProtKB/Swiss-Prot;Acc:O22893]	-0.485437	0.0146455	-0.0487905	0.999671	0.0995234	0.98737	0.182992	0.784968	-0.446114	0.301459	-0.0970152	0.998013	0.495593	0.10502	1.29721	0.0280889	AT2G47180	260	317	428	302	234	213	428	368	459	461	304	368	196	190	142	202	191	185	103	84	118	98	121	122	314	226	217	175	191	173
AT4G16190	RD19C	Probable cysteine protease RD19C [Source:UniProtKB/Swiss-Prot;Acc:Q9SUL1]	0.139726	0.226521	-0.0995709	0.909844	-0.132422	0.440796	0.182328	0.0347495	0.241508	0.0993326	0.0764333	0.925281	-0.0121711	0.964311	0.162283	0.0504887	AT4G16190	4152	5370	5449	6980	4925	5339	4683	3833	4756	4105	3519	3911	4517	4674	4844	4738	4519	3783	5053	4244	4746	4650	5063	6013	2544	2210	2940	2574	2848	3406
AT2G31230	ERF15	Ethylene-responsive transcription factor 15 [Source:UniProtKB/Swiss-Prot;Acc:Q8VYM0]	0.168354	0.710727	0.424791	0.0222927	0.342065	0.023137	0.181366	0.415394	-0.0568351	0.994734	0.245473	0.482116	0.404255	0.00332203	0.293033	0.090396	AT2G31230	313	398	411	458	455	394	297	245	318	359	311	408	400	456	428	613	558	485	509	407	469	452	562	531	409	392	457	350	389	438
AT4G24350	AT4G24350	Phosphorylase superfamily protein [Source:UniProtKB/TrEMBL;Acc:Q94K59]	0.125424	0.709778	0.353382	0.901801	0.584732	6.27e-10	0.180738	0.717554	0.266548	0.927832	-0.0193784	0.998013	0.243371	0.0341293	0.114048	0.883396	AT4G24350	1219	1566	1372	1776	1669	1286	897	970	979	1398	811	1227	1316	1556	1270	2363	2146	1824	2075	1874	1433	1781	2166	2069	2333	1335	2235	1687	2868	2241
AT2G32920	PDIL2-3	Protein disulfide-isomerase 2-3 [Source:UniProtKB/Swiss-Prot;Acc:O48773]	-0.0706102	0.86072	0.0308253	0.999671	0.05054	0.951246	0.180109	0.0385896	-0.0229503	0.998414	-0.147758	0.265017	-0.021577	0.935193	0.0322356	0.913517	AT2G32920	2235	2747	2811	2871	2604	2250	3137	2679	2990	2847	2526	3033	2369	2639	2907	3034	2709	2578	3218	2623	2756	2976	3220	3387	2890	2117	3318	2535	2483	2850
AT5G04930	ALA1	Phospholipid-transporting ATPase [Source:UniProtKB/TrEMBL;Acc:A0A178UBN1]	0.00628321	0.998459	0.12581	0.889094	0.267867	0.00112366	0.179531	0.0545328	-0.15744	0.785951	0.102644	0.890635	0.285705	0.00350388	0.224758	0.0540684	AT5G04930	1399	1663	1634	1922	1550	1463	1373	1307	1466	1429	1235	1574	1467	1643	1691	2063	1871	1930	1817	1689	1777	1925	1912	2057	1576	1496	1504	1171	1481	1353
AT1G78920	AVPL1	Pyrophosphate-energized membrane proton pump 2 [Source:UniProtKB/Swiss-Prot;Acc:Q56ZN6]	0.00294768	0.998459	0.031759	0.999671	-0.0132266	0.999236	0.179224	0.0197229	-0.0646714	0.9537	-0.0153293	0.998013	0.0266842	0.903876	0.0750754	0.61241	AT1G78920	2795	3515	3382	3940	3229	2976	3366	3016	3292	2967	2901	3375	2764	3305	3138	3347	2960	2954	3251	3072	3276	3432	3527	3754	3163	2724	3621	2631	3071	3092
AT3G11910	UBP13	UBP13 [Source:UniProtKB/TrEMBL;Acc:A0A178VEE0]	-0.00283905	0.998459	0.0291223	0.999671	-0.0209999	0.999236	0.178889	0.0325047	-0.0530699	0.981268	0.0348597	0.998013	0.148094	0.132869	0.098703	0.397319	AT3G11910	2320	2780	2862	3373	2518	2441	2367	2214	2363	2032	2095	2505	2210	2539	2717	2730	2281	2454	2593	2446	2538	2754	2748	2950	2355	2125	2564	1940	2355	2296
AT1G25220	ASB1	Anthranilate synthase beta subunit 1 [Source:UniProtKB/TrEMBL;Acc:F4IAW5]	0.118309	0.711018	0.157442	0.795985	0.324933	0.00511496	0.17875	0.0582824	0.0373017	0.996686	0.0541112	0.998013	0.326422	0.000777461	0.686612	0.0136894	AT1G25220	755	829	915	1071	904	859	890	804	852	937	747	977	884	924	941	1188	1254	1055	1927	1712	1739	1906	1906	2189	1076	836	1115	894	1074	1032
AT5G42050	AT5G42050	DCD (Development and Cell Death) domain protein [Source:UniProtKB/TrEMBL;Acc:Q8RXN8]	0.162867	0.134494	0.144491	0.489515	0.218715	0.0136831	0.178259	0.0275432	-0.211714	0.970732	0.172478	0.252767	0.563308	5.95e-10	0.257379	0.00742326	AT5G42050	2478	2957	2951	3605	3284	2890	2914	2696	2881	3120	2628	3033	2362	2790	2709	3349	3174	2766	3173	2827	2852	3060	3353	3455	3476	4164	2742	2707	2991	3229
AT3G23940	DHAD	Dihydroxy-acid dehydratase, chloroplastic [Source:UniProtKB/Swiss-Prot;Acc:Q9LIR4]	-0.0548947	0.915625	0.184348	0.386981	0.122938	0.337287	0.178136	0.0445071	0.119782	0.696282	0.17062	0.0743399	0.0225207	0.939801	-0.0798845	0.597709	AT3G23940	3374	3717	3894	4163	3402	3484	3477	2857	3275	3000	3471	3689	3246	3623	3920	4228	3780	3905	4214	4249	4223	4422	4837	4908	4133	3506	4891	4077	4413	4651
AT4G11280	ACS6	1-aminocyclopropane-1-carboxylate synthase 6 [Source:UniProtKB/Swiss-Prot;Acc:Q9SAR0]	0.366946	0.0366427	0.22782	0.902696	0.478107	0.0913086	0.177593	0.642297	-0.148544	0.952743	0.421465	0.200179	0.931178	8.89e-07	0.493108	0.0167789	AT4G11280	340	358	395	553	412	507	281	224	242	284	278	251	226	276	338	409	498	276	294	299	231	252	324	347	482	478	411	479	359	365
AT5G54500	FQR1	Flavodoxin-like quinone reductase 1 [Source:UniProtKB/TrEMBL;Acc:F4K0D0]	0.167571	0.0688614	0.0936036	0.972073	0.197639	0.078108	0.1775	0.0321838	0.0183527	0.998414	0.0988659	0.870768	0.392553	7.5e-08	0.414561	3.02e-10	AT5G54500	2775	3563	3608	4732	3403	3551	2612	2279	2821	2612	2341	2724	3354	3569	4017	4550	4476	3715	5332	4668	4607	4973	5261	6066	2490	2254	2539	2245	2365	2563
AT3G44340	CEF	Protein transport protein Sec24-like CEF [Source:UniProtKB/Swiss-Prot;Acc:Q9M291]	-0.00188047	0.998635	0.0840051	0.999671	-0.0371812	0.984331	0.176892	0.0410998	-0.0542236	0.981268	-0.0104082	0.998013	0.0515048	0.801644	0.087897	0.553766	AT3G44340	2137	2309	2290	2842	2216	2023	2135	1773	2072	1899	1905	2102	2169	2295	2444	2541	2133	2175	2323	2180	2229	2349	2537	2616	2199	1969	2375	1814	2194	2106
AT1G01960	BIG3	Brefeldin A-inhibited guanine nucleotide-exchange protein 3 [Source:UniProtKB/Swiss-Prot;Acc:Q9LPC5]	-0.0174136	0.991536	0.0287851	0.999671	-0.0144521	0.999236	0.176796	0.0264274	0.0141892	0.998414	0.0282849	0.998013	0.0812058	0.50622	-0.0136898	0.964089	AT1G01960	2830	3303	3164	3757	3097	2772	2854	2426	2752	2395	2516	2725	2671	2941	3090	3071	2800	2869	2789	2532	2827	2828	3034	3215	2757	2373	2856	2172	2810	2862
AT1G30810	JMJ18	Lysine-specific demethylase JMJ18 [Source:UniProtKB/Swiss-Prot;Acc:F4I6G4]	0.3324	0.0373707	0.0434439	0.999671	-0.0410825	0.999236	0.176114	0.47397	0.00754837	0.998814	-0.0781413	0.998013	0.0589458	0.895572	0.210148	0.326581	AT1G30810	309	381	372	579	404	420	350	310	340	299	313	350	341	351	359	421	295	327	383	344	350	384	370	446	372	274	397	325	312	374
AT5G48570	FKBP65	Peptidyl-prolyl cis-trans isomerase FKBP65 [Source:UniProtKB/Swiss-Prot;Acc:Q9FJL3]	-0.341849	0.017296	0.513751	0.00164094	0.0792826	0.970371	0.176022	0.445791	-0.502192	8.68e-05	-0.345873	0.0474146	-0.1969	0.297714	0.916381	0.154473	AT5G48570	495	600	595	518	483	390	807	647	765	1228	725	1013	658	639	650	659	674	753	616	508	689	572	719	727	888	702	867	529	542	609
AT2G20610	SUR1	S-alkyl-thiohydroximate lyase SUR1 [Source:UniProtKB/Swiss-Prot;Acc:Q9SIV0]	-0.0587371	0.943558	0.231488	0.14624	0.177679	0.136164	0.175136	0.0498933	0.0706171	0.944876	0.134371	0.545639	0.13169	0.214702	0.0973026	0.489044	AT2G20610	2284	2360	2501	2996	2239	2011	2110	1910	1967	2446	1812	2335	2532	2807	2523	3359	2859	2843	3161	2787	3131	3395	3198	3489	2628	2233	3136	2565	2660	2878
AT5G48930	HST	Shikimate O-hydroxycinnamoyltransferase [Source:UniProtKB/Swiss-Prot;Acc:Q9FI78]	-0.114085	0.466285	0.0724054	0.999671	0.0630397	0.915533	0.174997	0.0404861	-0.0808606	0.957252	0.0846926	0.899417	0.0370374	0.871979	0.22362	0.0312038	AT5G48930	3363	3829	3715	4381	3256	2983	3287	3162	3391	3559	2671	3483	3686	4060	3795	4565	4020	3700	3037	2945	3048	3148	3416	3490	2516	2194	3403	2155	2564	2674
AT4G16890	SNC1	disease resistance protein (TIR-NBS-LRR class), putative [Source:TAIR;Acc:AT4G16890]	0.00313177	0.998459	-0.0892868	0.999671	0.0420197	0.978978	0.174742	0.041236	-0.0249607	0.998414	0.142611	0.440382	0.16026	0.0977045	0.0128099	0.967017	AT4G16890	3677	4610	4509	5304	3939	4162	3773	3223	3615	2835	3040	3429	2800	3398	3419	3875	3077	3112	3105	2904	3247	3168	3504	3630	4118	3756	3990	3203	3995	4199
AT5G36880	ACS	Acetyl-coenzyme A synthetase, chloroplastic/glyoxysomal [Source:UniProtKB/Swiss-Prot;Acc:B9DGD6]	0.00779426	0.997856	0.0823423	0.987128	0.0591129	0.883881	0.174407	0.0335426	-0.0511181	0.978129	0.0361218	0.998013	0.0444803	0.782426	0.0763273	0.611332	AT5G36880	3666	4102	4003	4722	3871	3795	3912	3430	3802	3592	3465	3961	3560	4079	4125	4449	4065	3925	4211	4172	4173	4421	4669	4892	3776	3335	4567	3296	3715	3887
AT1G51850	AT1G51850	Leucine-rich repeat protein kinase family protein [Source:TAIR;Acc:AT1G51850]	-0.241592	0.366887	0.00706524	0.999671	0.428763	5.29e-05	0.174085	0.272288	-0.616108	0.000696959	0.0954513	0.998013	0.547324	2.03e-06	0.468298	1.79e-05	AT1G51850	676	643	568	665	537	486	686	604	654	628	521	680	908	1178	1078	1480	1564	1268	1028	962	1071	1197	1044	1156	652	633	594	418	379	398
AT5G22580	AT5G22580	Stress-response A/B barrel domain-containing protein At5g22580 [Source:UniProtKB/Swiss-Prot;Acc:Q9FK81]	0.181673	0.422674	-0.0565215	0.999671	0.360231	0.00398646	0.173764	0.281345	0.179512	0.846133	0.0324088	0.998013	0.0550036	0.894297	-0.17153	0.525822	AT5G22580	515	706	769	928	732	691	677	697	718	635	536	719	728	713	810	953	1025	951	975	951	878	1066	981	1069	534	556	578	681	517	639
AT4G15560	DXS	DXS1 [Source:UniProtKB/TrEMBL;Acc:A0A178V5I0]	-0.0175089	0.991536	-0.0255962	0.999671	0.0484314	0.948376	0.172768	0.0188298	0.0416168	0.981268	-0.00747617	0.998013	-0.14899	0.0426834	-0.162132	0.0671761	AT4G15560	6720	8097	8148	8730	7441	7434	9801	8534	9998	8020	8497	9431	5448	6057	6807	6790	6351	6052	4303	4018	4091	4229	4613	4964	9981	7996	11002	8697	9373	10774
AT4G14680	APS3	Pseudouridine synthase/archaeosine transglycosylase-like family protein [Source:TAIR;Acc:AT4G14680]	-0.0176431	0.99561	0.43571	0.00318351	0.246759	0.439635	0.172653	0.267769	0.0954178	0.959059	-0.0507381	0.998013	0.0154243	0.978233	-0.00809125	0.990499	AT4G14680	548	582	600	725	574	499	467	468	476	665	513	611	668	536	544	729	662	729	841	787	831	923	831	977	468	398	535	457	511	476
AT1G09210	CRT2	Calreticulin-2 [Source:UniProtKB/Swiss-Prot;Acc:Q38858]	-0.0835084	0.671287	0.0763701	0.999671	0.0372861	0.982307	0.171761	0.0105663	-0.0265228	0.996686	-0.181076	0.016624	-0.0895433	0.453953	0.0634506	0.732035	AT1G09210	5450	6456	6425	7061	5954	5098	7166	6282	6997	6875	5918	7378	6216	6649	6290	7162	6337	6506	6626	5624	6106	6222	6726	7428	6282	5015	7143	5597	5805	6024
AT5G61600	ERF104	Ethylene-responsive transcription factor ERF104 [Source:UniProtKB/Swiss-Prot;Acc:Q9FKG1]	0.624452	1.33e-10	0.112103	0.999671	0.468232	0.0349487	0.171451	0.58233	0.604394	0.000820894	0.638183	0.00864407	0.559986	0.00517406	0.250877	0.273719	AT5G61600	431	596	533	967	754	785	223	199	241	215	237	214	188	267	307	338	392	330	301	308	348	330	321	415	455	326	370	542	611	537
AT5G22060	ATJ2	At5g22060 [Source:UniProtKB/TrEMBL;Acc:Q0V7U1]	-0.0467326	0.936477	0.232354	0.01999	0.15442	0.158684	0.17093	0.0253451	-0.150644	0.703237	-0.11853	0.673466	0.0827634	0.561784	0.261801	0.0014402	AT5G22060	2172	2568	2515	2869	2300	2183	2740	2364	2746	3109	2496	3012	2637	2924	2836	3323	3186	2983	3305	2896	3016	3286	3324	3607	2701	2580	2589	2206	2201	2520
AT3G49530	NAC062	NAC domain-containing protein 62 [Source:UniProtKB/Swiss-Prot;Acc:Q9SCK6]	0.342188	0.00315961	0.150325	0.943133	0.169805	0.661583	0.170609	0.41125	-0.0159665	0.998814	0.25618	0.275642	0.378669	0.0292982	0.349764	0.00283762	AT3G49530	508	566	614	888	712	643	619	491	656	623	546	657	394	465	507	548	543	466	603	557	573	566	710	646	696	782	596	638	689	695
AT3G55410	AT3G55410	2-oxoglutarate dehydrogenase, E1 component [Source:UniProtKB/TrEMBL;Acc:F4IWV2]	-0.0412926	0.949347	0.199686	0.021369	0.0834089	0.688132	0.170189	0.0268565	0.0176024	0.998414	0.0197747	0.998013	0.0630063	0.634048	-0.0255404	0.920398	AT3G55410	4212	4785	4746	5333	4434	4205	4316	3617	4007	4235	3903	4671	4422	4752	4791	5541	4768	4749	5042	4796	4919	5266	5495	5599	4837	4225	5503	4278	4873	5131
AT4G13340	LRX3	Leucine-rich repeat extensin-like protein 3 [Source:UniProtKB/Swiss-Prot;Acc:Q9T0K5]	-0.272493	0.00315961	0.217578	0.0019781	-0.0405829	0.979113	0.168113	0.215992	-0.0355236	0.996584	0.231612	0.747221	-0.0343853	0.885275	-0.0931175	0.567056	AT4G13340	7177	9131	7479	7693	6898	5963	12156	10391	11507	11981	11510	13493	4082	4489	4545	4716	4461	3793	3083	2953	3644	3576	3556	3568	8976	8528	9250	7351	8026	10199
AT3G18080	BGLU44	Beta-glucosidase 44 [Source:UniProtKB/Swiss-Prot;Acc:Q9LV33]	0.455606	9.1e-09	0.09321	0.999671	0.0885198	0.877258	0.168029	0.706465	0.336284	0.0215825	0.147098	0.346289	0.0381045	0.886703	-0.0221007	0.935747	AT3G18080	3458	4052	4596	6418	5059	5771	2919	2636	3227	2484	2983	3260	4843	5080	6017	5538	5663	5920	8776	9231	8145	8725	11058	9207	2870	2421	3448	2945	3953	3764
AT3G44190	AT3G44190	At3g44190 [Source:UniProtKB/TrEMBL;Acc:Q9LXP4]	0.0400174	0.978206	0.255549	0.0435429	0.166357	0.478476	0.166924	0.177733	-0.0845173	0.946965	-0.0313191	0.998013	0.243239	0.0314804	0.235435	0.0396412	AT3G44190	1005	1311	1243	1546	1095	1187	1186	1027	1148	1311	1065	1379	1086	1196	1307	1456	1481	1152	1269	1142	1120	1235	1324	1345	965	830	975	770	862	904
AT3G48690	CXE12	Probable carboxylesterase 12 [Source:UniProtKB/Swiss-Prot;Acc:Q9SMN0]	-0.0285848	0.97825	-0.0557942	0.999671	-0.0385193	0.987843	0.166808	0.0388831	0.00872231	0.998814	-0.00670751	0.998013	0.0359135	0.870014	0.147611	0.123152	AT3G48690	2604	3386	3348	3886	2865	2829	3503	3077	3377	3286	2633	3034	2575	2824	2717	2967	2741	2340	2663	2386	2569	2606	2830	2992	3153	2668	3408	2693	2979	3332
AT4G08850	MIK2	MDIS1-interacting receptor like kinase 2 [Source:UniProtKB/Swiss-Prot;Acc:Q8VZG8]	0.0755834	0.709778	-0.1519	0.427462	0.284786	6.4e-06	0.166381	0.0171779	-0.228198	0.420447	0.107955	0.944596	0.447236	9.8e-09	0.319124	3.83e-05	AT4G08850	3541	4180	4254	5012	4214	3949	3842	3605	4196	3091	3107	3594	4038	4694	4792	6118	5579	5034	4540	4160	4488	4670	4741	5174	3905	3651	3314	2899	3018	3165
AT4G24190	HSP90-7	Endoplasmin homolog [Source:UniProtKB/Swiss-Prot;Acc:Q9STX5]	-0.0307679	0.977149	0.0116895	0.999671	0.0706676	0.720175	0.165344	0.00555145	0.00298525	0.998814	-0.219517	0.00372868	-0.0605215	0.629402	0.0666912	0.566218	AT4G24190	11511	14014	14460	15300	13681	11788	16237	13788	16491	14307	13506	15943	12777	14049	14677	15584	14266	14376	16244	14192	14685	15764	16159	17931	14377	11067	16083	12706	13129	14212
AT3G03270	AT3G03270	AT3G03270 protein [Source:UniProtKB/TrEMBL;Acc:Q8LFK2]	-0.342493	0.000475815	-0.0675834	0.999671	-0.232339	0.408972	0.165243	0.828826	-0.161554	0.799031	-0.141199	0.841533	-0.0699049	0.832655	-0.00430702	0.996478	AT3G03270	849	1068	1136	963	766	780	1387	1132	1326	1291	1003	1127	746	911	1066	792	901	648	733	789	625	888	798	678	995	1011	1106	928	782	1000
AT4G37390	YDK1	Auxin-responsive GH3 family protein [Source:TAIR;Acc:AT4G37390]	-0.119084	0.953001	0.53327	0.00421034	0.512152	0.0485533	0.163532	0.699114	0.1491	0.95738	0.545664	0.0294889	0.694125	0.00119977	0.936117	3.25e-07	AT4G37390	175	194	227	192	198	179	205	203	225	282	263	312	131	160	160	195	246	208	230	228	200	206	232	292	169	178	163	178	192	182
AT4G18250	AT4G18250	receptor serine/threonine kinase, putative [Source:TAIR;Acc:AT4G18250]	0.379811	0.472576	-0.0300463	0.999671	0.523339	0.0233976	0.162768	0.678066	-0.482606	0.589619	-0.128103	0.998013	0.7843	0.00166204	0.568289	0.00609844	AT4G18250	69	95	90	142	108	96	70	86	69	72	67	68	138	151	143	233	215	184	256	289	233	289	279	292	143	158	101	109	83	91
AT1G50460	HKL1	Hexokinase-3 [Source:UniProtKB/Swiss-Prot;Acc:Q9LPS1]	-0.00138401	0.998635	0.324691	0.0180236	0.155237	0.709442	0.161715	0.47478	-0.0297754	0.998414	0.061328	0.998013	-0.0499619	0.884885	0.062124	0.849023	AT1G50460	452	639	623	717	515	554	747	607	675	757	709	909	422	516	515	586	571	484	475	486	490	480	523	602	766	603	768	617	697	711
AT4G11890	AT4G11890	Protein kinase superfamily protein [Source:UniProtKB/TrEMBL;Acc:F4JPT7]	0.548668	0.139267	-0.311211	0.999671	0.769902	2.41e-05	0.16167	0.893396	-1.53398	0.444522	0.805849	0.278994	1.68051	0.00633521	1.32764	1.89e-14	AT4G11890	91	103	142	150	205	149	78	91	129	76	73	75	121	187	187	308	295	250	340	298	504	477	375	398	263	462	104	78	125	92
ATCG01300	RPL23-A	50S ribosomal protein L23, chloroplastic [Source:UniProtKB/Swiss-Prot;Acc:P61845]	-0.0322336	0.996563	0.103685	0.999671	0.931097	0.000532272	0.161033	0.821173	-0.0491235	0.998414	0.149262	0.998013	0.217012	0.623608	-0.141757	0.812345	ATCG01300	83	115	171	150	132	93	132	93	130	94	124	136	50	74	88	158	123	128	109	101	103	120	96	129	179	152	191	140	205	142
AT1G52070	JAL10	Jacalin-related lectin 10 [Source:UniProtKB/Swiss-Prot;Acc:Q8GWI7]	-0.43863	0.00208195	0.157517	0.999671	-0.155822	0.988719	0.15982	0.900203	-0.411371	0.128476	-0.444645	0.0674076	0.0487426	0.970743	0.250509	0.123573	AT1G52070	857	1223	840	946	678	641	899	790	826	1135	776	703	1015	898	725	756	993	672	1301	771	728	856	910	1313	627	489	767	355	422	596
AT2G18960	AHA1	Plasma membrane ATPase [Source:UniProtKB/TrEMBL;Acc:A0A178VSN5]	-0.117077	0.198197	0.0361573	0.999671	-0.0288895	0.985254	0.159125	0.0175933	-0.0946673	0.810165	0.01093	0.998013	0.0629382	0.659649	0.103095	0.257025	AT2G18960	15416	18147	17964	20195	15677	14053	17176	16019	17250	15849	14787	17803	15362	17125	16431	17745	15502	15524	16480	15592	15963	17081	17485	18288	17596	14487	20098	13975	16141	17112
AT1G18980	AT1G18980	At1g18980 [Source:UniProtKB/TrEMBL;Acc:Q29PR5]	-0.460488	0.00234123	0.0564493	0.999671	0.188772	0.787259	0.158602	0.593035	-0.356752	0.256749	0.275899	0.495738	0.451818	0.0184403	0.648425	9.39e-06	AT1G18980	335	425	371	336	275	249	371	330	410	342	349	386	293	388	362	504	408	300	332	273	327	335	332	356	330	315	379	239	237	302
AT3G59400	GUN4	Tetrapyrrole-binding protein, chloroplastic [Source:UniProtKB/Swiss-Prot;Acc:Q9LX31]	-0.202531	0.0130908	0.0218135	0.999671	-0.133132	0.572097	0.157945	0.276922	-0.100206	0.856317	0.074853	0.912901	-0.194313	0.15639	-0.339589	0.000231333	AT3G59400	2010	2375	2492	2423	1912	1910	3178	2634	3217	2739	2735	3064	1552	1854	2127	1863	1687	1560	876	825	851	898	914	995	3996	3282	4767	3311	3414	4130
AT5G47690	AT5G47690	Binding protein [Source:UniProtKB/TrEMBL;Acc:B3H5K3]	0.000738321	0.998635	0.0419217	0.999671	-0.0268544	0.995776	0.157108	0.0442953	-0.0545186	0.972089	0.0539678	0.998013	0.179221	0.0311214	0.0286756	0.90966	AT5G47690	3459	3973	3942	4709	3594	3627	3453	2990	3449	2915	3088	3496	3018	3479	3799	3753	3137	3359	3602	3325	3544	3582	3882	4045	3581	2993	3740	2882	3409	3326
AT4G20850	TPP2	Tripeptidyl-peptidase 2 [Source:UniProtKB/Swiss-Prot;Acc:F4JVN6]	0.0183874	0.988502	0.0128921	0.999671	0.0145911	0.999236	0.156913	0.0371238	-0.035472	0.994734	0.040582	0.998013	0.14838	0.0298081	0.135859	0.191349	AT4G20850	6352	7413	7319	9006	6722	6688	6760	6032	6714	5776	5801	6816	5941	6414	6507	7168	6115	6108	6094	5822	6102	6380	6540	6880	7382	6228	7720	5872	7359	6937
AT1G61890	DTX37	Protein DETOXIFICATION 37 [Source:UniProtKB/Swiss-Prot;Acc:O80695]	0.441736	5.06e-06	0.154359	0.748126	-0.00558378	0.999311	0.156265	0.310416	0.165172	0.627859	0.176657	0.615509	0.0722356	0.768263	0.0685879	0.81506	AT1G61890	748	802	842	1339	1132	940	824	719	827	850	772	838	799	930	946	970	890	844	966	957	901	954	1035	1119	994	837	967	956	1024	1063
AT1G56340	CRT1	Calreticulin-1 [Source:UniProtKB/Swiss-Prot;Acc:O04151]	-0.0893616	0.645465	0.0965358	0.726151	0.0769861	0.690585	0.156153	0.0146422	-0.00970741	0.998814	-0.160328	0.0986039	-0.117811	0.192239	0.0714208	0.606802	AT1G56340	7008	8265	8791	9312	7770	6596	9281	7682	8768	8448	8018	9194	8069	8646	9017	9743	9043	8782	9856	8560	8993	9283	9957	10860	8416	6440	9705	7462	7713	8270
AT2G47470	PDIL2-1	UNE5 [Source:UniProtKB/TrEMBL;Acc:A0A178W1F8]	-0.0449791	0.935091	0.000565501	0.999671	0.0436641	0.946895	0.154996	0.0422076	0.0606405	0.959595	-0.143857	0.266353	-0.14452	0.0722344	0.0582955	0.71887	AT2G47470	4674	5909	6059	6359	5411	5021	6414	5515	6528	6021	5290	5908	5495	6204	6300	6611	6161	6048	6824	6036	5983	6500	6865	7304	5325	4218	6141	5146	5010	5583
AT4G17300	NS1	Class II aminoacyl-tRNA and biotin synthetases superfamily protein [Source:TAIR;Acc:AT4G17300]	0.0281168	0.986686	0.118998	0.999671	0.257645	0.031937	0.154616	0.329714	0.0162551	0.998414	0.189832	0.226658	-0.0404555	0.895618	-0.0141857	0.967017	AT4G17300	1026	1201	1215	1417	1113	1139	1085	918	1036	932	983	1166	950	982	1121	1263	1200	1237	1151	1201	1194	1263	1333	1296	1351	1215	1591	1233	1438	1396
AT4G23190	CRK11	Cysteine-rich receptor-like protein kinase 11 [Source:UniProtKB/Swiss-Prot;Acc:Q9ZP16]	0.0669395	0.963034	-0.221351	0.561734	0.361265	0.00975426	0.153789	0.465436	-0.517771	0.149549	0.317041	0.34085	1.03914	2.72e-09	0.73202	1.13e-07	AT4G23190	543	663	587	718	602	637	514	474	566	405	406	432	539	601	674	829	863	671	550	508	559	593	550	629	599	610	391	340	368	399
AT3G18830	PLT5	PMT5 [Source:UniProtKB/TrEMBL;Acc:A0A178V5Y2]	0.000237528	0.999907	-0.060617	0.999671	0.255848	0.0465566	0.152954	0.213408	-0.0966864	0.951482	0.118929	0.864112	0.159288	0.280837	0.176636	0.246063	AT3G18830	1110	1324	1246	1629	1192	1057	1160	1202	1217	1164	867	1199	1479	1746	1428	2054	1909	1694	1558	1436	1406	1553	1630	1634	907	848	1103	715	962	916
AT2G05380	GRP3S	glycine-rich protein 3 short isoform [Source:TAIR;Acc:AT2G05380]	0.183212	0.035105	-0.112767	0.557043	-0.154486	0.895037	0.152913	0.144055	0.037093	0.995985	-0.0164639	0.998013	-0.0879661	0.473043	0.183098	0.017747	AT2G05380	13570	16199	16417	23137	15429	16627	13520	11518	12949	10693	9937	12209	11182	12668	14788	12582	13005	9597	22496	17742	19273	19738	20296	25195	5127	4378	6653	4605	5275	6138
AT1G59218	RF9	Probable disease resistance protein RDL6 [Source:UniProtKB/Swiss-Prot;Acc:P0DI18]	0.304941	0.0227207	0.124913	0.999671	0.065459	0.983	0.151201	0.585559	0.150245	0.87102	0.0482466	0.998013	-0.0497711	0.905336	0.0824609	0.797744	AT1G59218	572	794	719	946	854	866	611	619	429	423	602	678	455	610	645	649	635	526	672	646	568	757	643	658	669	689	782	710	871	724
AT3G30775	POX1	Proline dehydrogenase 1, mitochondrial [Source:UniProtKB/Swiss-Prot;Acc:P92983]	0.0296017	0.97825	-0.0286949	0.999671	-0.22353	0.0220761	0.149027	0.0987029	0.2505	0.116992	0.200343	0.187602	0.0222681	0.943482	0.171535	0.0874077	AT3G30775	5163	6520	6602	7882	5502	6139	7788	5563	6819	6006	6650	5585	2819	2865	3133	2768	2631	2284	4066	3292	3632	3735	4073	4174	4109	3151	4742	3904	4763	5107
AT5G05730	ASA1	Anthranilate synthase alpha subunit 1 [Source:UniProtKB/TrEMBL;Acc:F4K0T5]	0.11486	0.702118	0.189313	0.400311	0.26569	0.0114511	0.147267	0.181762	0.0185933	0.998414	0.121947	0.942819	0.333493	0.000456773	0.539289	5.88e-07	AT5G05730	1037	1085	1139	1437	1197	1072	1027	973	1054	1162	978	1117	1117	1329	1215	1537	1519	1408	2077	1967	2065	2181	2069	2423	1241	1077	1377	1063	1254	1312
AT1G36622	AT1G36622	Transmembrane protein [Source:UniProtKB/TrEMBL;Acc:Q1G3E7]	0.0331261	0.995489	-0.0612651	0.999671	0.574336	0.0169301	0.147006	0.838899	-0.85397	0.0210601	0.154896	0.998013	0.956177	2.35e-05	1.13633	1.31e-05	AT1G36622	191	208	181	219	226	175	154	131	156	163	113	118	126	170	160	222	268	196	149	106	118	108	159	139	286	363	209	165	119	190
AT5G24150	SQE5	Squalene epoxidase 5 [Source:UniProtKB/Swiss-Prot;Acc:O65404]	-0.15101	0.949169	-0.149998	0.696265	-0.546082	0.000175352	0.146813	0.804979	-0.198116	0.555031	0.161055	0.575925	-0.22679	0.0989832	-0.187103	0.416332	AT5G24150	1028	1276	1436	1623	850	1088	1657	1457	1521	1413	1141	1354	668	717	905	642	546	409	147	138	162	171	166	149	1408	1026	1706	1063	1112	1291
AT3G45970	EXLA1	Expansin-like A1 [Source:UniProtKB/Swiss-Prot;Acc:Q9LZT4]	-0.00936257	0.998459	0.387028	4.89e-05	0.256697	0.923231	0.146602	0.689235	0.12221	0.940762	0.235117	0.442599	-0.120016	0.582772	-0.0442052	0.925277	AT3G45970	497	751	657	679	677	597	1097	891	1011	1295	1087	1278	387	306	407	514	519	314	312	312	320	275	357	403	692	614	658	631	574	888
AT4G03400	DFL2	Indole-3-acetic acid-amido synthetase GH3.10 [Source:UniProtKB/Swiss-Prot;Acc:Q9ZNS2]	0.0608427	0.971421	-0.119944	0.999671	-0.270588	0.0298428	0.146362	0.528495	0.294794	0.39734	0.250513	0.669288	-0.286611	0.145324	-0.113427	0.735281	AT4G03400	870	1028	1012	1210	830	1126	742	558	735	607	558	574	1055	1033	1198	962	932	873	627	582	566	593	587	762	359	301	338	396	401	388
AT5G64510	TIN1	Tunicamycin induced protein [Source:UniProtKB/TrEMBL;Acc:Q84JN2]	0.216307	0.945239	0.778025	0.013794	0.800719	0.0290261	0.146303	0.888102	-0.17625	0.981268	-0.186903	0.998013	-0.247347	0.735848	0.572462	0.130794	AT5G64510	39	66	55	67	69	56	85	53	83	119	115	117	39	63	63	90	100	99	67	68	83	64	78	97	65	60	108	63	63	72
AT1G05660	AT1G05660	F3F20.11 protein [Source:UniProtKB/TrEMBL;Acc:Q9SYK7]	-0.744323	0.0400233	-0.366573	0.987135	0.186198	0.950414	0.144665	0.923063	-0.675002	0.595765	-0.462853	0.84203	0.22865	0.766975	-0.0393241	0.98215	AT1G05660	99	88	92	78	52	47	89	75	90	79	58	46	115	127	85	146	139	96	91	42	66	61	45	111	48	33	83	35	33	29
AT3G26510	AT3G26510	Octicosapeptide/Phox/Bem1p family protein [Source:UniProtKB/TrEMBL;Acc:Q27GK5]	-0.362738	0.000785882	-0.10643	0.999671	0.261906	0.28089	0.144361	0.58691	0.205319	0.5986	-0.0537424	0.998013	0.24485	0.280165	0.25382	0.192718	AT3G26510	764	889	884	753	636	667	687	555	615	582	464	565	325	388	390	434	437	466	567	434	610	561	561	628	739	529	842	670	801	872
AT1G09090	RBOHB	Respiratory burst oxidase homolog protein B [Source:UniProtKB/Swiss-Prot;Acc:Q9SBI0]	0.00671006	0.998459	0.58575	2.11e-07	0.040089	0.998713	0.143138	0.543709	0.00303704	0.999346	0.168596	0.906088	0.302869	0.100733	0.243117	0.110968	AT1G09090	443	675	493	679	522	490	571	551	567	765	689	925	508	640	637	669	683	509	587	568	584	645	635	609	489	336	552	358	471	500
AT1G78000	SULTR1;2	Sulfate transporter 1.2 [Source:UniProtKB/Swiss-Prot;Acc:Q9MAX3]	-0.456217	4.15e-06	-0.134044	0.972041	0.467577	0.252523	0.142851	0.355679	0.0381732	0.998414	0.1718	0.662818	0.283084	0.643237	0.130317	0.600063	AT1G78000	1180	1287	1172	1166	808	827	1307	1127	1280	1213	882	1069	1765	2184	1488	3036	2566	2098	1482	1419	1381	1529	1391	1748	1041	839	1461	1092	967	1229
AT1G20630	CAT1	CAT1 [Source:UniProtKB/TrEMBL;Acc:A0A384KXY6]	0.20381	0.014187	0.0357841	0.999671	0.118964	0.47712	0.142181	0.261028	0.160139	0.491611	-0.00891133	0.998013	-0.0110292	0.969011	0.117566	0.299164	AT1G20630	1980	2572	2326	3335	2537	2424	1870	1672	1896	1764	1683	1750	2033	2258	2418	2693	2469	2238	2421	2102	2311	2526	2227	2669	2046	1772	2295	1954	2164	2511
AT2G25737	AT2G25737	Sulfite exporter TauE/SafE family protein 3 [Source:UniProtKB/Swiss-Prot;Acc:Q8L7A0]	0.00831412	0.998459	-0.0593486	0.999671	0.445307	0.0304183	0.141213	0.726744	0.0942443	0.9885	-0.0469811	0.998013	0.286659	0.27319	0.375049	0.0640342	AT2G25737	193	222	231	284	211	188	271	222	250	214	201	251	168	240	234	325	288	272	260	237	268	265	242	326	175	164	228	185	178	223
AT2G43620	AT2G43620	Endochitinase At2g43620 [Source:UniProtKB/Swiss-Prot;Acc:O22841]	0.0810826	0.991536	0.0927086	0.999671	0.433319	5.23e-09	0.140926	0.913647	-0.053552	0.992201	-0.337445	0.597725	0.0596498	0.940698	0.708129	1.32e-13	AT2G43620	2546	2360	2082	2403	2588	2695	2406	2608	2718	2575	2461	2691	2011	2617	2349	3479	3155	2923	3414	4820	2923	3590	4755	3885	1285	898	1527	1147	1065	1207
AT5G42100	ATBG_PPAP	Glucan endo-1,3-beta-glucosidase 10 [Source:UniProtKB/Swiss-Prot;Acc:Q9FHX5]	-0.208428	0.0414124	0.0132231	0.999671	-0.0318866	0.993984	0.140407	0.383307	0.0286489	0.996686	0.133961	0.624185	-0.185479	0.224635	-0.176005	0.193012	AT5G42100	1601	1754	1848	1935	1422	1380	2341	1855	2157	1985	1932	2049	1382	1609	1636	1640	1471	1480	1275	1264	1203	1295	1416	1354	1926	1560	2212	1755	1768	2090
AT4G38540	MO2	Monooxygenase 2 [Source:UniProtKB/Swiss-Prot;Acc:O81816]	0.184715	0.268688	0.102919	0.999671	0.29917	0.00206139	0.139141	0.2596	-0.0914725	0.978725	-0.0738239	0.998013	0.642765	5.87e-11	0.841677	1.48e-15	AT4G38540	1006	1268	1215	1828	1202	1154	999	996	1018	1119	815	1108	1203	1455	1310	1808	1676	1478	2135	1953	2082	2222	2025	2451	1040	1042	1015	733	1158	957
AT1G74310	CLPB1	Chaperone protein ClpB1 [Source:UniProtKB/Swiss-Prot;Acc:P42730]	-0.359086	0.065855	0.741763	2.08e-08	0.346655	0.212047	0.138918	0.695682	-0.0627532	0.991029	-0.0704457	0.998013	0.0892886	0.83573	0.658551	0.0517166	AT1G74310	331	343	344	309	263	259	619	455	543	1004	655	866	285	361	333	368	501	386	436	351	356	335	466	439	394	323	416	305	351	396
AT2G40840	DPE2	4-alpha-glucanotransferase DPE2 [Source:UniProtKB/Swiss-Prot;Acc:Q8RXD9]	0.0989717	0.660043	0.19366	0.0446214	0.0263375	0.995718	0.138177	0.212174	0.11306	0.747467	0.0898123	0.802131	-0.105661	0.413613	-0.123473	0.246458	AT2G40840	3567	4018	3644	4792	4006	3803	2728	2408	2778	2844	2541	3074	4236	4646	4512	5300	4302	4302	4396	4403	4337	4514	4929	4813	4067	3326	4754	3866	4199	4615
AT5G58770	AT5G58770	Dehydrodolichyl diphosphate synthase 2 [Source:UniProtKB/Swiss-Prot;Acc:Q56Y11]	-0.394478	0.012608	-0.341893	0.0304463	-0.401375	0.0400586	0.137553	0.821902	-0.536621	0.000108514	-0.216345	0.583419	0.264571	0.260339	0.553927	0.0023701	AT5G58770	512	613	658	568	362	488	760	719	674	538	476	579	298	326	394	301	244	238	165	124	143	157	142	168	670	584	727	412	416	497
AT5G63570	GSA1	Glutamate-1-semialdehyde 2,1-aminomutase 1, chloroplastic [Source:UniProtKB/Swiss-Prot;Acc:P42799]	0.0991626	0.58325	0.0895753	0.999671	0.190244	0.035987	0.137454	0.176682	0.103765	0.797633	0.180249	0.0372173	-0.0656906	0.708731	0.00583252	0.984969	AT5G63570	3120	3553	3573	4286	3533	3635	3202	2840	3023	2793	2913	3305	2957	3395	3704	4163	3621	3843	4110	4134	4381	4341	4485	4885	3848	3276	4487	3774	4048	4223
AT1G07650	AT1G07650	Leucine-rich repeat transmembrane protein kinase [Source:UniProtKB/TrEMBL;Acc:F4HSE1]	0.141456	0.5049	0.045961	0.999671	0.270827	0.0169301	0.134134	0.4363	0.0910635	0.938163	0.240793	0.128026	0.182814	0.108617	-0.0604856	0.818859	AT1G07650	784	909	919	1140	981	889	988	805	954	836	792	1021	808	924	1017	1256	1031	1080	962	974	930	971	1025	1110	1044	910	1018	914	1067	1098
AT5G26570	GWD3	Phosphoglucan, water dikinase, chloroplastic [Source:UniProtKB/Swiss-Prot;Acc:Q6ZY51]	0.213715	0.0276834	0.0855147	0.999671	0.150774	0.170489	0.133873	0.172805	0.190704	0.33436	0.0982481	0.879316	0.0312157	0.89995	0.00145547	0.996001	AT5G26570	1798	1979	2096	2961	2082	2127	1607	1230	1432	1324	1319	1579	2342	2492	2614	3075	2633	2700	4543	4482	4635	4708	4991	5081	2190	1815	2394	2013	2480	2584
AT5G64660	PUB27	U-box domain-containing protein 27 [Source:UniProtKB/Swiss-Prot;Acc:Q9FLF4]	0.496485	0.0214903	0.209037	0.998493	-0.0434115	0.999236	0.132086	0.800021	-0.107296	0.981268	0.286596	0.613121	0.343114	0.187353	0.046895	0.951945	AT5G64660	152	177	167	252	235	240	195	175	200	227	185	203	220	220	191	225	227	173	250	182	188	206	203	260	253	247	226	207	216	236
AT5G27380	GSH2	Glutathione synthetase, chloroplastic [Source:UniProtKB/Swiss-Prot;Acc:P46416]	0.147183	0.0821929	0.0606501	0.999671	0.222792	0.00150008	0.131207	0.144823	0.139597	0.668448	-0.0485156	0.998013	0.20242	0.00625318	0.264935	0.000430621	AT5G27380	2774	3265	3214	4211	3257	3261	2732	2395	3001	2702	2350	2863	3019	3404	3621	4255	3785	3850	4863	4461	4450	4595	5067	5209	3072	2421	3409	2680	3296	3507
AT5G13630	CHLH	Magnesium-chelatase subunit ChlH, chloroplastic [Source:UniProtKB/Swiss-Prot;Acc:Q9FNB0]	-0.162063	0.0196514	-0.00577847	0.999671	-0.0215292	0.998713	0.130739	0.220495	-0.081173	0.875203	0.121509	0.575925	-0.0480927	0.81496	-0.2245	0.0213532	AT5G13630	37773	44242	41104	45735	34814	34938	42663	36419	40811	34841	36361	40137	24803	29437	28416	31582	25428	25836	13964	14405	15355	15129	15428	16719	54300	46463	54519	41683	47617	53620
AT4G31800	WRKY18	WRKY like transcription factor [Source:UniProtKB/TrEMBL;Acc:Q0WTZ3]	0.555697	3.61e-08	0.434892	0.000619247	0.14604	0.803799	0.130021	0.562256	0.24168	0.319285	0.288473	0.0170696	0.227586	0.128126	-0.0216317	0.966571	AT4G31800	546	586	604	966	871	825	1036	897	966	1439	1006	1222	598	662	634	768	801	564	815	800	758	847	886	823	672	651	761	751	790	853
AT4G25090	RBOHG	Putative respiratory burst oxidase homolog protein G [Source:UniProtKB/Swiss-Prot;Acc:Q9SW17]	-0.466715	0.000506738	-0.0259684	0.999671	0.274565	0.239367	0.128201	0.58537	-0.21259	0.726859	-0.10428	0.998013	0.311396	0.0431955	0.187742	0.255817	AT4G25090	512	573	510	443	398	366	572	482	523	431	468	547	568	600	602	854	783	550	639	588	652	691	666	662	478	375	478	400	359	346
AT4G29900	ACA10	Calcium-transporting ATPase 10, plasma membrane-type [Source:UniProtKB/Swiss-Prot;Acc:Q9SZR1]	0.14316	0.198197	0.113585	0.930778	0.274766	8.89e-05	0.126833	0.344221	-0.168984	0.723342	-0.0151112	0.998013	0.356553	1.55e-05	0.18469	0.108219	AT4G29900	1919	2554	2338	3067	2457	2327	2392	2159	2538	2212	2229	2728	2184	2439	2502	3138	2754	2859	2639	2420	2909	2824	2742	3000	2744	2705	2454	2073	2369	2455
AT3G03780	MS2	5-methyltetrahydropteroyltriglutamate--homocysteine methyltransferase 2 [Source:UniProtKB/Swiss-Prot;Acc:Q9SRV5]	-0.268601	0.00239946	0.189166	0.362111	0.00893107	0.999236	0.12667	0.0952707	-0.000565395	0.999346	0.00155453	0.998013	-0.123866	0.320962	-0.206044	0.0543422	AT3G03780	11156	11378	11818	12380	9550	8236	11765	9708	10594	13034	9264	11927	12736	13220	11982	14403	12954	11632	11775	10900	11156	11845	11716	12836	11579	9331	13051	10437	10619	11675
AT5G52640	HSP90-1	Heat shock protein 90-1 [Source:UniProtKB/Swiss-Prot;Acc:P27323]	-0.211127	0.424116	0.699905	0.0313561	0.32143	0.683496	0.125662	0.676089	-0.339568	0.130188	-0.317588	0.801313	0.241192	0.0970587	1.11326	0.0162204	AT5G52640	465	496	491	476	409	425	877	685	887	1555	890	1276	701	714	745	749	1042	930	1058	824	1030	844	1228	1052	734	660	678	484	497	619
AT3G49110	PER33	Peroxidase 33 [Source:UniProtKB/Swiss-Prot;Acc:P24101]	0.296084	0.00619029	0.117361	0.999671	-0.00267829	0.999436	0.125416	0.655217	0.323246	0.221918	0.227276	0.448391	0.245089	0.292809	0.0426495	0.939062	AT3G49110	621	792	770	1045	884	862	678	641	824	712	646	815	730	716	943	897	860	667	1213	1117	1145	1271	980	1494	607	688	708	818	753	876
AT4G24340	AT4G24340	At4g24340 [Source:UniProtKB/TrEMBL;Acc:Q8GW53]	0.23295	0.474834	0.669508	0.000247823	0.201694	0.819898	0.12509	0.81252	0.29512	0.625823	0.16761	0.94824	0.321159	0.0917341	0.0442927	0.960928	AT4G24340	367	427	318	560	426	392	368	403	382	728	492	500	372	363	298	427	485	303	314	314	245	243	351	349	387	281	465	311	536	494
AT1G79920	AT1G79920	Heat shock protein 70 (Hsp 70) family protein [Source:TAIR;Acc:AT1G79920]	-0.0706447	0.783972	0.243201	0.000955565	-0.0213103	0.998713	0.124921	0.188733	-0.0608428	0.946045	-0.188667	0.0124596	-0.082783	0.470907	0.0663197	0.624285	AT1G79920	3325	3786	3898	4169	3468	3319	3789	3134	3741	3944	3554	4281	4114	4119	4215	4565	3984	3951	4260	4107	4072	4255	4396	4730	4187	3371	4294	3458	3643	3888
AT5G64120	PER71	Peroxidase [Source:UniProtKB/TrEMBL;Acc:A0A178UAR8]	0.207146	0.0496258	-0.00106214	0.999671	0.115872	0.721426	0.124619	0.174446	-0.33784	0.028937	-0.0618131	0.998013	0.376525	5.96e-05	0.787506	0.000369585	AT5G64120	7257	8636	7404	10444	9462	8199	7305	6935	7917	7671	5874	7194	6899	7475	6841	9376	7619	6536	10032	8508	9686	9351	9551	11445	6094	4620	5422	3306	4524	4591
AT2G40140	CZF1	Zinc finger CCCH domain-containing protein 29 [Source:UniProtKB/Swiss-Prot;Acc:Q9XEE6]	0.437424	3.03e-09	0.110539	0.999671	0.203408	0.209791	0.121718	0.431554	-0.0747328	0.998414	0.369229	0.0112567	0.660963	6.27e-07	0.177494	0.231001	AT2G40140	1094	1342	1286	2183	1576	1535	853	677	921	821	741	903	906	972	1003	1243	1168	965	1107	990	1072	1042	1120	1238	1562	1688	1225	1286	1461	1455
AT5G01500	TAAC	Thylakoid ADP,ATP carrier protein, chloroplastic [Source:UniProtKB/Swiss-Prot;Acc:Q9M024]	-0.0303219	0.991536	0.292603	0.0325224	0.212365	0.260761	0.121576	0.51361	0.0735269	0.976601	-0.103173	0.945215	0.0148942	0.970743	0.0956608	0.710909	AT5G01500	669	734	726	878	686	627	697	620	702	804	679	829	674	757	702	951	845	722	947	905	899	968	916	1068	788	675	1002	826	780	892
AT1G07670	ECA4	Calcium-transporting ATPase 4, endoplasmic reticulum-type [Source:UniProtKB/Swiss-Prot;Acc:Q9XES1]	0.053637	0.936477	0.213787	0.0187804	-0.0483665	0.969283	0.121557	0.268298	-0.11642	0.846683	-0.0416823	0.998013	0.0683015	0.698859	0.112679	0.393452	AT1G07670	2030	2235	2300	2825	2305	2024	2340	2013	2258	2407	2193	2560	2198	2391	2231	2430	2162	2121	2293	1999	2206	2265	2261	2431	2034	1700	1940	1524	1833	1722
AT5G19550	ASP2	Aspartate aminotransferase [Source:UniProtKB/TrEMBL;Acc:Q1EBW2]	-0.263674	8.25e-05	0.0318041	0.999671	-0.151823	0.130797	0.120145	0.336271	-0.179946	0.287669	-0.178383	0.163199	-0.0767626	0.494122	0.101892	0.4978	AT5G19550	4857	5704	5463	5792	4304	3957	7221	6054	6483	6734	5536	6612	4626	5304	5222	4985	4721	4149	4243	3895	3677	4079	4291	4272	6025	5550	6217	4772	4988	5530
AT4G27450	AT4G27450	AT4g27450/F27G19_50 [Source:UniProtKB/TrEMBL;Acc:Q93V62]	-0.376283	0.000455055	-0.166446	0.255684	-0.836298	0.0200388	0.119478	0.94828	0.323934	0.044695	-0.0601633	0.998013	-0.0719527	0.976089	-0.214412	0.838387	AT4G27450	909	1362	1344	1124	879	888	2449	2227	2574	2092	1799	2148	450	483	780	313	354	297	412	537	304	514	490	335	744	567	801	784	851	916
AT1G52370	AT1G52370	AT1G52370 protein [Source:UniProtKB/TrEMBL;Acc:Q56W16]	0.0748788	0.963034	-0.105689	0.999671	0.318084	0.0475518	0.119105	0.637638	0.0246824	0.998414	0.0116999	0.998013	0.141252	0.589572	0.243973	0.113738	AT1G52370	339	487	492	560	419	464	450	355	418	349	344	365	378	440	451	592	476	538	562	469	508	503	538	606	436	336	468	348	407	466
AT5G45490	AT5G45490	Probable disease resistance protein At5g45490 [Source:UniProtKB/Swiss-Prot;Acc:Q9FHI7]	-0.217814	0.0107647	0.146782	0.72081	0.262642	0.000294225	0.118676	0.390672	-0.0552397	0.983396	-0.0205974	0.998013	0.142742	0.140554	-0.00085716	0.997028	AT5G45490	1894	2294	2175	2182	1861	1674	1888	1831	1887	2117	1703	1996	2191	2568	2534	3327	2844	2723	2564	2309	2515	2704	2562	2617	2098	1585	2334	1764	1687	2134
AT4G16146	AT4G16146	cAMP-regulated phosphoprotein 19-related protein [Source:UniProtKB/TrEMBL;Acc:F4JLP3]	0.512304	0.0273134	-0.0959175	0.999671	-0.0572047	0.995776	0.117915	0.598654	0.177402	0.934061	-0.0690454	0.998013	0.0501466	0.916997	0.111415	0.62949	AT4G16146	138	145	166	297	201	179	148	98	121	97	124	96	257	341	366	365	258	316	774	684	805	722	858	839	154	134	165	161	175	159
AT5G01540	LECRK62	L-type lectin-domain containing receptor kinase VI.2 [Source:UniProtKB/Swiss-Prot;Acc:Q9M021]	0.127854	0.846882	-0.156877	0.999671	0.463374	0.0169401	0.116776	0.761497	-0.608592	0.627243	0.284569	0.642921	0.895202	5.44e-07	0.363118	0.0927871	AT5G01540	335	353	382	457	376	389	206	187	250	188	141	211	393	503	401	656	705	458	402	367	399	336	472	442	627	650	380	355	366	356
AT2G25730	AT2G25730	unknown protein; Ha. [Source:TAIR;Acc:AT2G25730]	0.196146	0.0335689	0.00894566	0.999671	-0.0147958	0.999236	0.115453	0.28291	0.135693	0.82835	-0.0607052	0.998013	0.129312	0.317287	0.0427638	0.869177	AT2G25730	1419	1809	1672	2304	1781	1783	1331	1117	1243	1115	1144	1201	1689	1840	1842	2068	1621	1726	2524	2342	2499	2503	2598	2762	1455	1237	1472	1214	1666	1566
AT3G02550	LBD41	LOB domain-containing protein 41 [Source:UniProtKB/Swiss-Prot;Acc:Q9M886]	-0.390806	0.129437	0.254498	0.999671	-1.17185	5.75e-09	0.114319	0.956758	0.349517	0.119636	0.508091	0.998013	-0.118117	0.843125	-0.234013	0.858154	AT3G02550	261	289	269	308	175	181	560	308	611	695	369	571	274	346	336	135	193	101	235	266	189	304	282	142	519	478	514	643	595	630
AT5G40450	AT5G40450	unknown protein; FUNCTIONS IN: molecular_function unknown; INVOLVED IN: biological_process unknown; LOCATED IN: chloroplast, plasma membrane; EXPRESSED IN: 24 plant structures; EXPRESSED DURING: 13 growth stages; Ha. [Source:TAIR;Acc:AT5G40450]	-0.0218915	0.98471	0.290335	0.0326895	0.129115	0.438879	0.114174	0.569157	0.470066	2.6e-05	0.133956	0.667417	0.364245	1.16e-05	0.16084	0.255936	AT5G40450	6284	7989	8138	9433	6816	6868	6368	4536	6028	5560	6453	7187	4153	5193	5517	5867	5092	5479	5503	5299	6545	6372	5467	6662	4976	4252	4959	5237	7104	6780
AT5G07440	GDH2	Glutamate dehydrogenase [Source:UniProtKB/TrEMBL;Acc:A0A178UEW8]	0.0742028	0.813262	0.0917147	0.941358	0.182665	0.0497174	0.113073	0.277257	0.0452524	0.995675	0.163227	0.197053	0.468189	2.57e-11	0.542472	3.03e-09	AT5G07440	8264	10919	10078	13659	9316	9402	9525	9095	9567	9369	8920	9804	5870	6365	6120	7550	7257	6388	9352	8538	8274	8537	9023	10384	8350	7216	7910	6046	8940	8690
AT2G23540	AT2G23540	GDSL esterase/lipase At2g23540 [Source:UniProtKB/Swiss-Prot;Acc:O80470]	-0.375924	0.0304877	0.190059	0.986599	0.0388251	0.999236	0.112712	0.802772	-0.113903	0.972089	0.143465	0.998013	0.221431	0.455173	0.0816669	0.830996	AT2G23540	316	431	390	371	258	287	333	291	294	369	305	303	284	399	353	426	322	333	437	400	505	535	468	418	301	232	261	193	254	267
AT3G54640	TSA1	Tryptophan synthase alpha chain, chloroplastic [Source:UniProtKB/Swiss-Prot;Acc:Q42529]	-0.00218679	0.998635	0.124056	0.726151	0.214507	0.0342149	0.111858	0.372082	0.0863217	0.90558	-0.125487	0.692063	0.143706	0.347148	0.523739	8.77e-08	AT3G54640	2090	2355	2417	2740	2349	2080	2504	2286	2569	2673	2251	2571	2277	2702	2464	3340	2858	2596	4461	3885	4469	4431	4138	5079	2689	2052	2919	2506	2617	2704
AT3G52870	IQM3	IQ domain-containing protein IQM3 [Source:UniProtKB/Swiss-Prot;Acc:Q9LFA4]	0.206332	0.265617	0.17797	0.642135	0.341626	0.00832301	0.111266	0.598368	0.00491764	0.998814	0.285225	0.0812277	0.186197	0.142686	0.119919	0.430709	AT3G52870	672	684	840	1026	821	806	776	602	704	738	695	760	772	942	876	1148	1228	952	1266	1208	1114	1269	1301	1244	918	870	811	805	805	943
AT2G29440	GSTU6	GSTU6 [Source:UniProtKB/TrEMBL;Acc:A0A178VUQ0]	0.337314	0.223678	0.926365	1.67e-07	-0.0339254	0.999236	0.110955	0.838641	0.272201	0.748476	0.242222	0.857396	0.485024	0.0506782	0.158783	0.702814	AT2G29440	190	204	207	349	244	210	206	170	200	421	302	296	275	253	219	256	263	226	285	200	211	237	255	245	161	148	200	160	221	215
AT5G04720	ADR1-L2	Probable disease resistance protein At5g04720 [Source:UniProtKB/Swiss-Prot;Acc:Q9LZ25]	0.124048	0.564879	0.131243	0.969579	0.241806	0.0440865	0.110904	0.520894	-0.0252768	0.998814	0.259005	0.214901	0.539814	3.33e-05	0.247351	0.093004	AT5G04720	894	1113	1032	1373	1064	1030	905	847	1011	1020	867	937	860	977	946	1271	1075	1004	1044	906	1019	991	1040	1127	952	1213	898	890	1022	1077
AT1G01060	LHY	LHY1 [Source:UniProtKB/TrEMBL;Acc:A0A178W761]	0.116755	0.84472	-0.111391	0.999671	0.464963	0.000312688	0.110334	0.922805	-0.0641823	0.982513	0.131763	0.756582	0.108761	0.768278	-0.026798	0.984696	AT1G01060	843	746	926	1153	839	885	1328	1001	1221	1026	862	1181	382	542	503	700	680	612	631	439	534	582	410	712	858	802	895	750	726	905
AT3G08640	RER3	Protein RETICULATA-RELATED 3, chloroplastic [Source:UniProtKB/Swiss-Prot;Acc:Q9C9Z2]	-0.0500301	0.949347	0.13582	0.992326	0.201708	0.0383155	0.109293	0.390672	0.0540547	0.982956	-0.00125234	0.998158	-0.0484841	0.832655	0.0443821	0.880081	AT3G08640	1774	1943	2013	2275	1841	1690	1798	1821	1932	2213	1519	2001	2247	2478	2355	2897	2800	2577	3065	2730	2656	2929	2906	3141	2121	1635	2488	2015	1977	2241
AT1G52410	TSA1	TSK-associating protein 1 [Source:UniProtKB/Swiss-Prot;Acc:F4ICX9]	0.379151	0.0380303	-0.0886413	0.999671	0.101709	0.954516	0.109249	0.933022	0.777286	3.06e-07	0.136115	0.998013	0.406701	0.0231196	-0.0753008	0.895287	AT1G52410	238	330	357	461	428	359	301	333	405	319	271	325	343	358	354	376	428	345	467	440	265	372	425	453	301	243	294	395	480	520
AT3G23190	AT3G23190	At3g23190 [Source:UniProtKB/TrEMBL;Acc:Q9LTC9]	-0.449333	0.0143106	-0.0229095	0.999671	0.36085	0.0310103	0.109236	0.790802	-0.391474	0.37487	-0.124269	0.998013	0.395519	0.019448	0.242284	0.237226	AT3G23190	253	313	286	270	195	190	284	307	279	251	244	310	357	363	376	558	465	413	384	315	451	384	392	445	214	204	278	169	145	200
AT2G38860	DJ1E	DJ-1 protein homolog E [Source:UniProtKB/Swiss-Prot;Acc:Q9ZV19]	0.0549975	0.948728	0.120468	0.999671	0.414284	1.88e-07	0.109218	0.864047	-0.0943939	0.907125	0.0618038	0.998013	0.353838	0.000316556	0.609331	0.00145517	AT2G38860	1378	1481	1507	1850	1445	1462	1622	1538	1731	1977	1194	1835	1675	1987	1730	2567	2418	2313	3722	3337	4078	4375	3206	4226	1704	1494	2016	1450	1658	1609
AT5G14200	IMDH3	3-isopropylmalate dehydrogenase [Source:UniProtKB/TrEMBL;Acc:Q5XF32]	-0.0922806	0.709778	0.265468	0.0304463	0.0662445	0.957746	0.108325	0.441991	0.179456	0.273306	-0.00716118	0.998013	-0.0611497	0.753167	-0.285434	4.65e-05	AT5G14200	6122	6352	6631	7689	5864	5360	5910	5235	5920	7294	5170	6758	6466	6736	5806	7467	7079	5795	7250	6255	6010	6917	6830	6923	6565	5078	7451	6425	6918	7483
AT2G43590	AT2G43590	Endochitinase At2g43590 [Source:UniProtKB/Swiss-Prot;Acc:O24658]	0.337884	0.00432707	-0.0509451	0.999671	0.265492	0.339524	0.1077	0.945595	0.303604	0.345927	-0.238284	0.499692	0.281473	0.248671	0.0458367	0.946644	AT2G43590	536	606	663	927	696	762	886	642	738	791	582	664	519	738	652	791	905	624	1159	990	596	766	1100	1057	391	364	426	480	489	440
AT3G55980	SZF1	Salt-inducible zinc finger 1 [Source:UniProtKB/TrEMBL;Acc:A0A1I9LNJ4]	0.566012	2.71e-13	0.123478	0.999671	0.423188	0.666679	0.107317	0.690515	0.0418634	0.998814	0.55563	6.57e-06	0.837338	0.0986912	0.236314	0.851506	AT3G55980	890	1190	1084	1833	1491	1549	831	613	950	851	775	789	613	636	648	861	1115	610	611	581	555	566	644	646	1892	1955	1147	1709	1669	1719
AT5G51720	NEET	NEET [Source:UniProtKB/TrEMBL;Acc:A0A178UGQ5]	0.0889016	0.83496	-0.0514597	0.999671	0.336108	0.0235107	0.106818	0.686661	0.0686356	0.969513	0.197134	0.190186	-0.21474	0.00661712	-0.297778	0.00010751	AT5G51720	1441	1884	1974	2188	1732	1928	1987	1496	1766	1541	1583	1578	987	1258	1433	1715	1717	1267	1132	1046	1282	1135	1080	1469	3042	2558	3418	2882	2621	3670
AT5G05190	EDR4	Protein ENHANCED DISEASE RESISTANCE 4 [Source:UniProtKB/Swiss-Prot;Acc:Q9FHK4]	-0.0148976	0.998459	-0.0150499	0.999671	0.533707	0.0242266	0.106722	0.845501	-0.617184	0.895528	0.475699	0.0532078	0.999051	0.222899	0.333468	0.77024	AT5G05190	192	168	152	164	179	185	289	223	225	248	218	213	171	224	269	339	382	250	251	223	259	275	268	231	486	711	268	331	370	259
AT2G23810	TET8	TET8 [Source:UniProtKB/TrEMBL;Acc:A0A178VYI5]	0.269109	0.000543088	0.126384	0.790034	0.250457	0.108586	0.106427	0.586281	-0.377521	0.952743	0.281949	0.0221819	0.806593	1.29e-12	0.414853	0.000426144	AT2G23810	1584	1947	1922	2588	2081	2179	1965	1830	1922	1987	1866	1976	1164	1399	1506	1688	1828	1383	1645	1312	1356	1340	1599	1632	1997	3018	1441	1508	1641	1880
AT5G08260	SCPL35	Serine carboxypeptidase-like 35 [Source:UniProtKB/Swiss-Prot;Acc:Q9LEY1]	0.196276	0.0277675	-0.0163365	0.999671	0.0640315	0.917273	0.105589	0.571818	0.225145	0.239919	0.159731	0.456146	-0.0130799	0.965572	-0.0528574	0.840689	AT5G08260	1553	1877	1857	2563	1981	1809	1766	1375	1695	1453	1414	1583	1827	2182	2144	2256	2162	2099	3331	3499	3003	3259	3547	3651	1390	1071	1323	1393	1357	1528
AT3G26570	PHT2;1	phosphate transporter 2;1 [Source:TAIR;Acc:AT3G26570]	-0.166735	0.0117556	-0.0271077	0.999671	-0.0652012	0.880797	0.102561	0.457243	-0.108064	0.841112	0.0749464	0.842628	-0.255909	0.000171398	-0.288272	0.00135118	AT3G26570	5833	7023	6927	7491	5560	5442	7621	6611	7178	6424	6062	7152	4511	5196	5114	5481	4413	4521	2867	2645	3036	2709	3018	3333	7746	5922	9327	6257	6711	7549
AT5G09590	HSP70-10	Heat shock 70 kDa protein 10, mitochondrial [Source:UniProtKB/Swiss-Prot;Acc:Q9LDZ0]	-0.074641	0.841454	0.232212	0.00832936	0.0612766	0.931946	0.102072	0.360869	0.0192652	0.998414	-0.126648	0.450567	-0.0256769	0.899928	0.142202	0.194764	AT5G09590	2457	2618	2778	3170	2439	2240	2810	2401	2770	3082	2583	3092	3230	3363	3178	3759	3383	3247	3575	3250	3461	3399	3730	3745	2981	2366	3199	2710	2764	2875
AT3G02040	GDPD1	Glycerophosphodiester phosphodiesterase GDPD1, chloroplastic [Source:UniProtKB/Swiss-Prot;Acc:Q9SGA2]	-0.0667738	0.97825	-0.472544	0.0421949	0.065906	0.993152	0.101043	0.787563	-0.0788349	0.991029	-0.262269	0.545534	0.284737	0.318321	0.438791	0.0670159	AT3G02040	195	272	235	284	207	210	348	242	368	234	178	230	282	335	258	345	297	291	422	463	424	412	460	518	243	246	295	242	252	224
AT2G34620	AT2G34620	Mitochondrial transcription termination factor family protein [Source:UniProtKB/TrEMBL;Acc:O64685]	-0.367608	0.0211512	0.0901701	0.999671	0.0426963	0.998713	0.100048	0.894726	-0.060673	0.983396	-0.208372	0.267939	-0.402126	0.00277445	-0.176042	0.638119	AT2G34620	413	547	483	407	376	377	765	624	664	647	634	760	288	327	286	340	307	297	211	224	162	164	225	246	813	653	910	674	710	818
AT1G23710	AT1G23710	At1g23710 [Source:UniProtKB/TrEMBL;Acc:Q9ZUC4]	0.580142	5.91e-05	0.140038	0.999671	0.0312345	0.999236	0.0978788	0.879422	0.115945	0.976187	0.145907	0.995188	0.436658	0.100871	0.126325	0.77616	AT1G23710	196	264	248	435	329	341	197	145	170	182	155	189	168	167	178	164	184	183	234	179	178	214	193	214	335	375	287	318	374	373
AT4G32980	ATH1	Homeobox protein ATH1 [Source:UniProtKB/Swiss-Prot;Acc:P48731]	-0.258628	0.033841	0.022436	0.999671	-0.230176	0.307722	0.0969963	0.735125	-0.142882	0.896556	-0.0940262	0.994861	0.0421869	0.884188	0.0128844	0.977007	AT4G32980	957	1050	1000	1018	857	762	785	714	692	711	626	747	623	786	688	710	515	594	615	512	634	585	620	648	997	683	1057	613	914	862
AT4G03190	GRH1	GRR1-like protein 1 [Source:UniProtKB/Swiss-Prot;Acc:Q9ZR12]	-0.270969	0.0217178	-0.0964542	0.999671	-0.164231	0.468584	0.0966981	0.705002	-0.0920658	0.953139	-0.144051	0.841533	0.18169	0.262872	0.0730212	0.854323	AT4G03190	791	905	934	942	708	641	935	789	817	761	681	778	832	917	875	820	801	757	826	697	728	691	785	899	653	507	661	536	533	581
AT2G16660	AT2G16660	At2g16660/T24I21.7 [Source:UniProtKB/TrEMBL;Acc:Q9SLF1]	0.157537	0.915625	0.353175	0.691983	-0.299167	0.00101637	0.0957336	0.609956	-0.047214	0.994783	-0.0383959	0.998013	-0.0378373	0.91159	0.165345	0.376884	AT2G16660	2283	2442	2182	3767	2280	2199	1300	1226	1122	1728	1101	1564	3155	3261	3256	2744	2830	2418	1899	1945	2075	2077	2011	2149	608	521	678	517	583	592
AT5G22630	ADT5	Arogenate dehydratase [Source:UniProtKB/TrEMBL;Acc:A0A178UL55]	0.350106	0.00461729	0.218437	0.440613	0.0584002	0.979113	0.0953393	0.553876	0.00911743	0.998814	0.166942	0.691755	0.30492	0.0214338	0.378896	0.000113577	AT5G22630	987	1191	1005	1883	1290	1127	1045	914	995	1251	925	1035	1340	1448	1252	1655	1416	1229	1502	1283	1440	1389	1452	1605	917	809	833	777	892	836
AT4G37150	MES9	MES9 [Source:UniProtKB/TrEMBL;Acc:A0A178V387]	-0.511755	0.00236108	-0.124428	0.999671	-0.138997	0.950414	0.0951914	0.928092	-0.511506	0.0694397	-0.00930729	0.998013	0.231928	0.569785	0.204476	0.734867	AT4G37150	257	343	298	264	202	193	315	275	316	304	241	229	168	179	182	157	175	155	127	81	135	105	103	153	356	280	349	183	193	298
AT1G22280	PAPP2C	Phytochrome-associated protein phosphatase type 2C [Source:UniProtKB/TrEMBL;Acc:F4I1B4]	0.0455932	0.97716	0.0154197	0.999671	0.287941	0.0220534	0.0936871	0.651416	-0.217053	0.645243	0.154783	0.750286	0.39816	0.000734662	0.258193	0.0471918	AT1G22280	662	892	828	1059	769	747	832	690	740	692	681	760	715	753	752	1051	899	813	956	823	926	911	919	1012	872	802	724	635	660	724
AT1G07320	RPL4	RPL4 [Source:UniProtKB/TrEMBL;Acc:A0A384KN11]	0.0725144	0.838869	0.010098	0.999671	0.187012	0.0192403	0.0925957	0.565962	0.117724	0.682222	0.150224	0.114725	-0.176687	0.0467539	-0.145532	0.192718	AT1G07320	5755	6584	7473	8202	6559	6942	6988	5366	6725	5661	5872	6313	5301	6003	6733	7588	6647	6589	6663	6850	7497	7025	7513	7565	7842	6321	8957	7478	7692	9058
AT5G47220	ERF2	ERF2 [Source:UniProtKB/TrEMBL;Acc:A0A178UCP3]	0.43528	1.79e-05	0.513233	0.00152895	0.312185	0.0438965	0.0924305	0.768404	0.042195	0.998414	0.365084	0.0712144	0.266666	0.0125581	0.191269	0.17712	AT5G47220	594	690	630	1096	788	834	323	279	317	465	343	418	839	990	951	1409	1204	909	1016	1021	871	1059	1006	987	1038	870	700	837	858	937
AT4G08770	PER37	Peroxidase 37 [Source:UniProtKB/Swiss-Prot;Acc:Q9LDN9]	0.104034	0.567388	0.292352	0.0100372	0.142822	0.230277	0.0920959	0.627846	0.142617	0.806218	-0.216849	0.0425173	0.435822	1.3e-07	0.310906	0.00158771	AT4G08770	3002	3685	3402	4586	3266	3520	2943	3067	2970	3569	2998	3777	4610	4884	4949	6117	5338	4800	6303	6358	5517	6200	6492	6417	2665	2096	3371	2986	2720	2879
AT3G10040	AT3G10040	Sequence-specific DNA binding transcription factor [Source:UniProtKB/TrEMBL;Acc:Q8RWY5]	-0.285755	0.626877	0.294238	0.999671	-0.871603	3.28e-06	0.0913146	0.965884	0.282983	0.570057	0.058869	0.998013	0.0046585	0.994823	-0.59579	0.00833528	AT3G10040	162	179	160	202	126	109	327	198	375	417	230	379	188	256	269	154	126	115	197	226	142	236	231	121	237	184	235	249	257	265
AT1G08920	ESL1	ERD (early response to dehydration) six-like 1 [Source:TAIR;Acc:AT1G08920]	0.48651	9.85e-05	0.573657	8.25e-05	0.0851341	0.987115	0.089647	0.890745	-0.165952	0.968903	0.625209	0.00738363	0.257565	0.447243	0.243732	0.48344	AT1G08920	303	351	366	602	449	447	344	300	318	497	409	430	213	214	238	274	254	191	266	176	237	221	219	270	264	376	216	214	249	303
AT5G61380	APRR1	Two-component response regulator-like APRR1 [Source:UniProtKB/Swiss-Prot;Acc:Q9LKL2]	0.280036	0.0201651	0.0095695	0.999671	0.147935	0.481438	0.0892588	0.558207	-0.0281813	0.998414	-0.0475486	0.998013	0.378484	0.000570277	0.20467	0.0328241	AT5G61380	750	871	888	1380	917	916	678	641	713	636	604	671	836	992	943	1145	990	984	2080	1803	2110	1974	2060	2245	825	706	681	590	768	763
AT2G45470	FLA8	Fasciclin-like arabinogalactan protein 8 [Source:UniProtKB/Swiss-Prot;Acc:O22126]	-0.36241	1.61e-06	0.038638	0.999671	-0.069725	0.899773	0.087094	0.612489	0.219565	0.188911	0.210944	0.278114	-0.226589	0.144072	-0.37961	0.00109348	AT2G45470	2159	2501	2879	2427	1876	1830	2523	1709	2164	1796	2029	2268	1994	2268	2472	2290	2068	2143	2078	1943	2268	2049	2194	2344	2163	2022	2587	2332	2621	2688
AT5G62520	SRO5	Probable inactive poly [ADP-ribose] polymerase SRO5 [Source:UniProtKB/Swiss-Prot;Acc:Q9FJJ3]	0.504179	0.105755	0.569545	0.0277153	-0.825166	0.00654585	0.0868745	0.937687	-0.0255971	0.998814	0.252031	0.907717	0.596544	0.0476984	-0.147767	0.855043	AT5G62520	80	128	109	170	162	134	147	107	133	180	172	182	91	146	170	79	84	68	93	124	83	106	111	98	114	150	102	115	110	131
AT1G27770	ACA1	Calcium-transporting ATPase [Source:UniProtKB/TrEMBL;Acc:A0A178WD16]	0.311953	1.97e-05	0.198067	0.0946349	0.158695	0.179909	0.0858472	0.570171	-0.0266939	0.998414	0.112717	0.954733	0.397944	2.52e-06	-0.0260375	0.947694	AT1G27770	1591	1884	1947	2618	2275	2122	1974	1713	1917	1919	1881	2204	1665	1865	1843	2196	2024	1875	2018	1802	2029	1891	2039	2188	2073	2256	1830	1700	2078	2197
AT5G67470	FH6	Formin-like protein 6 [Source:UniProtKB/Swiss-Prot;Acc:Q9FJX6]	-0.234696	0.0498958	0.202538	0.150274	-0.0237465	0.998713	0.0858166	0.694543	-0.0926037	0.911569	0.0185503	0.998013	-0.00160858	0.996386	-0.0505364	0.844411	AT5G67470	1250	1299	1294	1337	1065	1030	1397	1193	1325	1355	1303	1550	1294	1429	1440	1526	1368	1270	1323	1231	1263	1285	1396	1305	1272	1141	1501	1127	1175	1248
AT4G22467	AT4G22467	NA	0.15479	0.838869	0.696751	0.00295224	-0.0171251	0.999311	0.0840598	0.846895	-0.246921	0.770967	0.173541	0.998013	0.244765	0.280198	-0.046222	0.947307	AT4G22467	316	275	335	423	359	304	150	201	148	257	229	278	316	410	449	406	480	288	385	406	433	385	455	441	257	260	306	179	264	232
AT1G70780	AT1G70780	At1g70780/F5A18_4 [Source:UniProtKB/TrEMBL;Acc:Q9S812]	0.180497	0.0147424	-0.0574771	0.999671	-0.0479254	0.969283	0.0840584	0.573102	-0.0636838	0.940085	-0.0194518	0.998013	0.0798539	0.53791	0.184269	0.00524154	AT1G70780	4808	5675	5941	7930	5710	5886	4494	3986	4512	3925	3602	4133	4536	5587	6120	5989	4988	4950	6494	5910	5874	5557	6514	7068	4852	4109	4924	4049	4147	4696
AT1G32450	NPF7.3	Protein NRT1/ PTR FAMILY 7.3 [Source:UniProtKB/Swiss-Prot;Acc:Q9LQL2]	-0.122555	0.648597	-0.296375	0.062855	-0.279651	0.0253052	0.0809363	0.717015	0.209119	0.500841	0.0317756	0.998013	0.173124	0.330646	-0.133131	0.478074	AT1G32450	1861	1969	2422	2415	1759	1849	2237	2137	2939	1962	1552	2056	1881	2010	1698	1749	1471	1481	1612	1300	1356	1327	1545	1571	1801	1618	2298	2272	1921	2161
AT3G18535	AT3G18535	Tubulin-tyrosine ligase [Source:UniProtKB/TrEMBL;Acc:F4J8S5]	-0.396925	0.00772682	0.0338908	0.999671	0.0574638	0.990556	0.0808733	0.841825	0.11737	0.938708	0.19949	0.581779	-0.0395814	0.939494	-0.0559649	0.889736	AT3G18535	399	477	460	431	349	285	499	447	412	469	367	468	401	432	394	471	431	398	453	420	421	445	402	503	437	437	528	419	506	556
AT1G57590	PAE2	Pectin acetylesterase 2 [Source:UniProtKB/Swiss-Prot;Acc:F4I839]	0.290722	0.781711	0.00043127	0.999933	-0.531921	0.011144	0.079976	0.906366	-0.187137	0.979666	-0.0669868	0.998013	0.0517851	0.951689	0.128941	0.897151	AT1G57590	369	368	457	752	381	431	195	209	225	203	182	204	434	391	599	382	365	255	329	227	230	249	241	328	56	62	78	55	52	60
AT1G72940	AT1G72940	At1g72940/F3N23_14 [Source:UniProtKB/TrEMBL;Acc:Q9SSN2]	0.408457	0.0337444	0.085689	0.999671	0.380486	0.0980563	0.0762256	0.888316	0.10539	0.961344	0.31642	0.319959	0.56649	5.16e-05	0.230218	0.260347	AT1G72940	233	292	318	408	343	407	301	255	320	306	249	313	194	261	258	324	282	332	325	323	286	304	339	328	475	460	420	443	477	506
AT1G80130	AT1G80130	F18B13.21 protein [Source:UniProtKB/TrEMBL;Acc:Q9SSC6]	-0.151376	0.9724	0.524209	0.000188591	0.199105	0.43857	0.0754009	0.963995	-0.0359065	0.998814	-0.080966	0.998013	-0.328118	0.465586	-0.290934	0.730897	AT1G80130	866	1192	821	906	1072	707	776	887	876	1201	901	1347	1322	1301	1147	1443	1422	1538	757	1175	743	864	1140	793	1189	655	1836	1005	1266	1098
AT2G47440	AT2G47440	Tetratricopeptide repeat (TPR)-like superfamily protein [Source:UniProtKB/TrEMBL;Acc:O22266]	-0.328484	0.00368925	0.10001	0.958147	-0.0567895	0.970028	0.0742867	0.798693	0.0393595	0.996584	0.332295	0.00190651	-0.244518	0.0858606	-0.186738	0.165748	AT2G47440	1253	1332	1496	1186	1099	1094	2560	2157	2310	2436	2138	2460	934	1015	1092	1098	911	962	786	755	730	746	767	846	1573	1249	1984	1507	1482	1761
AT4G37410	CYP81F4	Cytochrome P450 81F4 [Source:UniProtKB/Swiss-Prot;Acc:Q9SZU1]	-0.384853	4.74e-07	0.23712	0.880131	0.238339	0.0438573	0.0736692	0.792326	-0.22262	0.165737	-0.00403903	0.998013	0.289321	0.00766587	0.0658376	0.648549	AT4G37410	6177	7978	7026	7300	5195	4612	7645	6708	6830	9133	6219	8078	6097	7123	6579	9263	8126	6441	6350	5411	7023	6951	5868	6574	7371	5620	6457	4855	5365	5972
AT5G35970	AT5G35970	P-loop containing nucleoside triphosphate hydrolases superfamily protein [Source:UniProtKB/TrEMBL;Acc:F4K1G7]	-0.099899	0.670693	-0.0546495	0.999671	-0.256763	0.000321104	0.0701561	0.789463	-0.33732	0.000115258	0.0220557	0.998013	0.00869794	0.980578	-0.144586	0.53285	AT5G35970	4637	5686	5558	6662	4324	4628	5481	4836	5231	4645	4397	4940	3182	3783	3953	3431	2902	2939	1073	1088	1141	1099	1127	1194	6441	5329	6325	4228	4522	5165
AT3G20940	CYP705A30	Cytochrome P450, family 705, subfamily A, polypeptide 30 [Source:UniProtKB/TrEMBL;Acc:Q9LIG9]	0.0176206	0.998166	0.696484	0.00402976	-0.065179	0.998713	0.0692996	0.932039	0.109619	0.995675	-0.142118	0.998013	0.179132	0.734449	-0.124239	0.900237	AT3G20940	201	279	204	310	232	187	185	169	181	346	185	284	214	247	199	224	242	176	169	153	162	137	187	177	148	97	168	87	205	136
AT5G49740	FRO7	Ferric reduction oxidase 7, chloroplastic [Source:UniProtKB/Swiss-Prot;Acc:Q3KTM0]	-0.453729	3.68e-07	-0.303292	0.0104705	-0.326215	0.0491511	0.0689989	0.917606	-0.186148	0.622189	-0.173932	0.539781	-0.216976	0.124161	0.0307141	0.958243	AT5G49740	1453	1916	1619	1544	1075	1196	1993	1737	1852	1338	1464	1409	506	677	599	569	436	440	243	299	272	262	290	293	1922	1273	2091	1302	1568	1587
AT2G39518	AT2G39518	CASP-like protein 4D2 [Source:UniProtKB/Swiss-Prot;Acc:Q56X75]	-0.388327	0.0366144	-0.166785	0.999671	-0.00163704	0.999449	0.0678644	0.899424	-0.450064	0.317391	-0.133251	0.998013	0.582977	0.00471852	0.726989	0.00219145	AT2G39518	263	338	326	277	236	225	227	205	230	181	170	200	321	361	375	420	389	267	353	284	304	294	329	348	174	141	193	99	129	132
AT4G10970	AT4G10970	unknown protein; BEST Arabidopsis thaliana protein match is: unknown protein (TAIR:AT4G23910.2); Ha. [Source:TAIR;Acc:AT4G10970]	0.03229	0.991536	0.0454547	0.999671	0.298077	0.0349487	0.0670168	0.861653	-0.0735696	0.984875	0.00868574	0.998013	0.178123	0.353156	0.218063	0.162754	AT4G10970	412	565	581	647	496	516	620	447	561	524	502	535	499	526	537	714	648	592	580	534	629	575	556	670	588	496	521	477	454	554
AT3G09830	PCRK1	Serine/threonine-protein kinase PCRK1 [Source:UniProtKB/Swiss-Prot;Acc:Q9SF86]	0.30446	0.121498	0.123156	0.999671	0.444766	0.00111626	0.0667625	0.885246	-0.255858	0.783055	0.134168	0.991407	0.673108	5.18e-05	0.591375	2.69e-05	AT3G09830	262	339	299	447	374	340	312	288	322	300	288	351	326	409	401	586	526	458	516	496	584	543	482	625	414	387	292	266	324	310
AT4G16380	AT4G16380	Heavy metal transport/detoxification superfamily protein [Source:TAIR;Acc:AT4G16380]	-0.218777	0.0106382	0.123857	0.850499	-0.00666563	0.999311	0.0662351	0.767756	-0.0725915	0.953139	0.0165492	0.998013	-0.0435264	0.859841	0.0643329	0.749575	AT4G16380	2153	2580	2483	2557	2119	1821	2791	2550	2646	2929	2308	2923	2326	2590	2452	2822	2413	2238	2683	2590	2596	2564	2883	2667	2841	2244	3242	2234	2721	2680
AT5G60100	PRR3	Pseudo-response regulator 3 [Source:UniProtKB/TrEMBL;Acc:F4JXG7]	0.450092	0.0435095	0.00732817	0.999671	0.193507	0.696734	0.0659649	0.81602	0.384917	0.427787	-0.258466	0.989744	0.316621	0.122717	0.135791	0.372355	AT5G60100	145	201	238	350	240	244	112	101	137	115	99	114	360	339	371	423	368	452	996	934	1082	1012	1009	1085	144	131	202	187	206	207
AT5G39020	AT5G39020	Probable receptor-like protein kinase At5g39020 [Source:UniProtKB/Swiss-Prot;Acc:Q9FID6]	0.299637	0.597881	-0.0291973	0.999671	0.590677	0.000200876	0.0657721	0.915458	-0.156217	0.968614	0.421265	0.527474	0.664231	0.00611377	0.353096	0.18847	AT5G39020	114	127	157	179	191	139	128	126	157	116	102	160	204	219	213	364	306	305	316	258	309	318	307	281	144	110	126	94	119	118
AT1G61560	MLO6	MLO-like protein 6 [Source:UniProtKB/Swiss-Prot;Acc:Q94KB7]	0.117126	0.977264	-0.012908	0.999671	0.67033	0.0099	0.0657678	0.932617	-0.302045	0.819883	0.451898	0.530701	0.846696	0.00113754	0.580874	0.00968593	AT1G61560	124	110	86	151	120	98	89	108	132	109	95	101	86	108	89	171	145	142	187	165	196	195	159	211	145	160	128	114	121	109
AT1G07350	SR45A	Serine/arginine-rich splicing factor SR45a [Source:UniProtKB/Swiss-Prot;Acc:Q84TH4]	-0.200907	0.108997	0.481206	2.1e-05	0.0309112	0.998713	0.0641877	0.813817	-0.0733484	0.961344	-0.0777354	0.998013	-0.127134	0.500316	0.341896	0.00262259	AT1G07350	904	1060	1093	1062	862	854	1268	1031	1222	1696	1188	1720	912	1002	944	970	1039	952	983	902	973	934	996	1013	1024	777	1054	834	860	924
AT3G19200	AT3G19200	Putative uncharacterized protein [Source:UniProtKB/TrEMBL;Acc:Q9LJK8]	0.807701	0.014187	0.430632	0.72081	-0.302955	0.921842	0.0622943	0.96158	0.0634513	0.998414	0.327047	0.975135	0.366682	0.629819	0.100948	0.940545	AT3G19200	40	62	58	117	87	88	85	55	87	100	95	88	46	61	65	36	63	41	70	67	49	51	71	70	58	40	75	41	67	66
AT3G52400	SYP122	Syntaxin-122 [Source:UniProtKB/Swiss-Prot;Acc:Q9SVC2]	0.366285	0.00094249	0.0515169	0.999671	0.317023	0.0323402	0.0620907	0.868144	-0.20993	0.978129	0.13171	0.914419	0.471076	0.00144689	0.255101	0.105862	AT3G52400	685	990	854	1225	1080	1072	786	722	845	773	686	820	546	666	624	830	835	657	781	655	835	785	742	803	1098	1224	734	752	878	1011
AT5G48380	BIR1	Probably inactive leucine-rich repeat receptor-like protein kinase At5g48380 [Source:UniProtKB/Swiss-Prot;Acc:Q9ASS4]	0.160112	0.370563	-0.0284822	0.999671	0.270956	0.00421981	0.0616306	0.746523	-0.0833876	0.961174	0.184347	0.439706	0.427852	3.74e-05	0.312812	0.000153954	AT5G48380	1069	1333	1306	1557	1477	1272	1249	1141	1354	1167	1076	1182	1274	1371	1375	1764	1680	1488	1952	1793	1894	1791	1927	2086	1261	1162	1138	978	1109	1200
AT2G38230	PDX11	Pyridoxal 5'-phosphate synthase subunit PDX1.1 [Source:UniProtKB/Swiss-Prot;Acc:O80448]	-0.212199	0.00180832	-0.0871674	0.999671	-0.0492198	0.979755	0.0616277	0.720898	-0.110428	0.844886	0.0897725	0.934042	-0.037227	0.899928	-0.154413	0.0727195	AT2G38230	4262	5349	5528	5464	4297	3909	7062	5383	6573	5768	5332	5527	2732	2961	2996	3283	2936	2346	2631	2359	2651	2492	2550	2816	8921	7572	9064	7127	6705	9223
AT1G24100	UGT74B1	Glycosyltransferase [Source:UniProtKB/TrEMBL;Acc:A0A178WKT6]	0.0193593	0.991536	0.249416	0.0995911	0.239306	0.0225145	0.0609046	0.819302	0.0793942	0.935452	0.0917691	0.934676	0.105547	0.570007	0.203622	0.0427177	AT1G24100	1703	1810	1935	2340	1884	1588	1692	1565	1587	1956	1476	1975	1969	2257	1953	2618	2442	2356	3182	2520	3216	3099	2794	3242	2064	1505	2140	1813	1932	2066
AT1G65610	KOR2	Endoglucanase 7 [Source:UniProtKB/Swiss-Prot;Acc:O04478]	-0.346734	0.0155583	-0.0634842	0.999671	-0.0907893	0.970028	0.0596113	0.898953	-0.288378	0.401452	-0.0943043	0.998013	0.113968	0.671534	0.150585	0.492731	AT1G65610	496	667	550	562	447	401	573	578	577	537	416	603	623	662	560	706	617	452	541	566	557	580	578	550	522	490	588	339	413	528
AT4G11830	PLDGAMMA2	Phospholipase D gamma 2 [Source:UniProtKB/Swiss-Prot;Acc:Q9T051]	0.233194	0.0378215	-0.0179051	0.999671	0.143405	0.595292	0.0595875	0.822242	-0.0507815	0.996686	-0.0451555	0.998013	0.0920031	0.648342	0.191405	0.247425	AT4G11830	968	1147	1136	1629	1134	1246	1106	954	1159	973	903	1092	877	1112	1210	1331	1110	1138	1184	1006	1164	1051	1157	1235	994	704	813	633	971	742
AT3G09440	HSP70-3	Heat shock protein 70 (Hsp 70) family protein [Source:UniProtKB/TrEMBL;Acc:A0A178VI76]	-0.183242	0.0607237	0.513732	0.0285231	0.00110772	0.999449	0.057719	0.672049	-0.220128	0.130188	-0.258051	0.00313691	-0.13995	0.104487	0.16415	0.138562	AT3G09440	7827	8271	8305	8686	6722	7143	7417	6011	7074	10802	7030	9569	12916	12366	12477	13352	12633	12512	14031	12336	14199	12973	14001	14602	6903	5574	7022	5259	5580	5311
AT2G30020	AT2G30020	PP2C-type phosphatase AP2C1 [Source:UniProtKB/TrEMBL;Acc:F6LPR5]	0.485583	0.0009793	0.294803	0.644987	0.148155	0.886429	0.0575331	0.924625	0.210084	0.796136	0.276672	0.527189	0.153471	0.67318	-0.100304	0.821957	AT2G30020	259	280	331	475	409	387	212	203	260	299	223	251	256	261	259	299	301	274	355	271	285	302	297	333	324	257	281	331	315	319
AT1G52870	AT1G52870	At1g52870/F14G24_14 [Source:UniProtKB/TrEMBL;Acc:Q9C933]	-0.227453	0.00583622	-0.0608063	0.999671	-0.185123	0.172407	0.0572466	0.868013	-0.138571	0.638209	0.0195457	0.998013	-0.223333	0.0298396	-0.04054	0.914008	AT1G52870	1537	1885	1841	1867	1423	1415	1968	1805	1787	1753	1478	1763	1177	1335	1298	1283	1083	1044	784	677	785	750	723	828	2144	1786	2203	1585	1795	2031
AT1G14345	AT1G14345	NAD(P)-linked oxidoreductase superfamily protein [Source:UniProtKB/TrEMBL;Acc:Q949S6]	-0.23735	0.005493	-0.0083755	0.999671	-0.0601419	0.952877	0.0565137	0.890477	0.0504611	0.989969	0.0576275	0.998013	-0.279334	0.0204897	-0.179673	0.188721	AT1G14345	1444	1759	1851	1747	1379	1352	1921	1549	1672	1515	1602	1641	1027	1217	1225	1229	1090	1058	931	1012	993	908	1094	1014	1874	1739	2598	1895	1952	2369
AT3G19010	AT3G19010	2-oxoglutarate (2OG) and Fe(II)-dependent oxygenase superfamily protein [Source:UniProtKB/TrEMBL;Acc:Q9LJ65]	0.00491674	0.998459	0.0112112	0.999671	0.205589	0.029495	0.0535772	0.780984	-0.319068	0.130188	0.0308024	0.998013	0.450836	2.8e-06	0.532864	3.5e-09	AT3G19010	1952	2334	2238	2854	2111	1923	1485	1482	1624	1572	1277	1484	2251	2572	2391	3183	2709	2579	2443	2162	2390	2298	2324	2527	1518	1428	1386	958	1215	1228
AT5G02290	PBL11	Probable serine/threonine-protein kinase PBL11 [Source:UniProtKB/Swiss-Prot;Acc:P43293]	0.146168	0.572389	0.0323608	0.999671	0.292681	0.0366141	0.0528339	0.886044	-0.0555677	0.994734	0.163945	0.707187	0.34249	0.00887539	0.205124	0.186654	AT5G02290	533	687	693	847	696	664	772	604	803	681	656	736	550	652	684	882	793	672	760	646	745	710	708	778	712	650	628	522	659	694
AT3G07770	HSP90-6	Heat shock protein 90-6, mitochondrial [Source:UniProtKB/Swiss-Prot;Acc:F4JFN3]	-0.0548969	0.940526	0.274344	0.000636178	0.0434075	0.979113	0.0522249	0.793631	0.0459602	0.984875	-0.1032	0.724613	0.00378924	0.989668	0.0678955	0.663562	AT3G07770	2252	2367	2437	2735	2288	2103	2423	2026	2341	2473	2427	2758	2802	2934	3030	3190	2861	3122	3314	3192	3127	3090	3279	3486	2704	2096	2956	2435	2554	2728
AT3G10720	PME25	Probable pectinesterase/pectinesterase inhibitor 25 [Source:UniProtKB/Swiss-Prot;Acc:Q94CB1]	-0.130386	0.58075	0.0264531	0.999671	0.244407	0.00892381	0.0507788	0.906366	-0.033977	0.995675	-0.0427071	0.998013	0.125306	0.316732	-0.04705	0.860312	AT3G10720	1531	1974	1920	1930	1801	1429	2632	2103	2502	2349	2177	2334	1686	1804	1946	2397	2220	1931	1421	1572	1278	1453	1342	1582	2182	1799	2438	1944	1885	2230
AT2G15080	AtRLP19	Receptor-like protein 19 [Source:UniProtKB/Swiss-Prot;Acc:Q9ZUK3]	0.0284454	0.991536	-0.0871333	0.999671	0.422623	0.012211	0.0503939	0.937687	0.0695111	0.989969	-0.0841088	0.998013	0.0140294	0.980101	0.147176	0.68953	AT2G15080	580	880	680	878	677	716	469	459	495	391	357	510	436	524	439	808	535	575	317	362	309	295	339	380	797	589	797	582	920	708
AT1G76650	CML38	CML38 [Source:UniProtKB/TrEMBL;Acc:A0A178WMC5]	0.719328	0.00103927	0.590049	0.111832	0.510335	0.468584	0.0499434	0.972737	-0.276002	0.9885	0.522226	0.0603047	1.04787	0.0913009	-0.242425	0.594706	AT1G76650	106	124	125	203	187	215	97	92	105	163	133	116	72	99	125	142	201	82	77	118	53	88	83	84	337	449	166	226	258	316
AT2G23030	SRK2J	SNRK2.9 [Source:UniProtKB/TrEMBL;Acc:A0A178VSC8]	0.423019	0.0113747	0.531982	0.0446214	0.342269	0.185623	0.049262	0.922805	0.162884	0.924843	0.688665	0.025295	0.569822	0.00017384	0.124656	0.695648	AT2G23030	210	261	266	402	314	316	149	124	163	177	203	206	231	299	269	369	381	278	442	427	427	434	423	465	245	169	259	196	248	284
AT3G21670	NPF6.4	Protein NRT1/ PTR FAMILY 6.4 [Source:UniProtKB/Swiss-Prot;Acc:Q9LVE0]	-0.0582404	0.959733	-0.2702	0.0229495	-0.350783	0.0845906	0.0483899	0.941661	0.0267707	0.998414	0.0135046	0.998013	-0.158814	0.464951	-0.0544104	0.916593	AT3G21670	899	1128	1191	1316	914	1004	1470	1196	1347	1018	1020	1060	511	663	628	627	392	423	285	259	243	229	270	305	1125	861	1443	928	1080	1362
AT2G29090	CYP707A2	Abscisic acid 8'-hydroxylase 2 [Source:UniProtKB/Swiss-Prot;Acc:O81077]	-0.10921	0.844489	0.00565589	0.999671	-0.343071	0.0389922	0.0469041	0.937687	-0.102031	0.944267	0.0554751	0.998013	-0.0497811	0.894003	-0.025231	0.970169	AT2G29090	742	826	869	975	630	769	420	346	371	323	347	395	530	601	694	600	439	426	341	349	380	346	324	423	667	514	682	545	506	627
AT3G51890	AT3G51890	Clathrin light chain 3 [Source:UniProtKB/Swiss-Prot;Acc:F4J5M9]	0.0997177	0.950906	-0.0549632	0.999671	0.448978	0.0169401	0.0467556	0.941661	-0.154545	0.922983	0.022215	0.998013	0.439428	0.0352851	0.383911	0.0477656	AT3G51890	245	259	261	321	282	255	270	217	257	211	208	249	207	255	247	351	349	282	334	249	321	267	314	338	255	258	278	209	229	255
AT3G23175	AT3G23175	HR-like lesion-inducing protein-like protein [Source:UniProtKB/TrEMBL;Acc:Q8GYI3]	-0.401994	0.0215762	-0.0609649	0.999671	0.281966	0.111649	0.0460671	0.924625	-0.257092	0.622189	-0.228457	0.768279	0.441534	0.00549492	0.209836	0.276993	AT3G23175	319	439	372	380	274	244	378	329	385	350	283	345	480	493	502	662	641	523	530	448	544	466	524	558	317	257	375	249	234	283
AT4G31500	CYP83B1	Cytochrome P450 83B1 [Source:UniProtKB/Swiss-Prot;Acc:O65782]	0.218217	0.0147424	0.115052	0.999671	0.345368	2.68e-05	0.045995	0.94188	0.041529	0.9885	0.0520837	0.998013	0.479883	4.06e-07	0.654385	0.000465036	AT4G31500	3764	4108	4149	5765	4854	4074	4260	4053	4235	4901	3208	4689	5283	5822	5210	7107	6846	7093	11890	10290	12668	12739	9932	12684	5065	4549	5203	4325	5191	5330
AT3G49780	PSK3	Phytosulfokines 3 [Source:UniProtKB/Swiss-Prot;Acc:Q9M2Y0]	0.219411	0.276788	0.088722	0.999671	0.511887	0.00143291	0.0455552	0.940887	-0.0956297	0.980202	0.350289	0.242201	0.909946	4.9e-06	0.870959	1.41e-08	AT3G49780	488	738	682	957	731	633	557	502	558	549	525	529	240	297	246	426	364	346	494	393	548	406	461	596	431	350	394	274	409	388
AT2G43510	ATTI1	TI1 [Source:UniProtKB/TrEMBL;Acc:A0A178VRC4]	0.395392	0.00374896	0.309385	0.999671	0.155738	0.995776	0.0446529	0.965856	0.22747	0.988238	-0.0285184	0.998013	-0.0447271	0.970167	-0.00877264	0.996331	AT2G43510	434	711	684	987	745	764	718	690	687	1137	539	771	842	843	494	798	1050	640	930	798	605	804	825	731	669	440	1254	604	1001	1017
AT3G13650	DIR7	Dirigent protein 7 [Source:UniProtKB/Swiss-Prot;Acc:Q9LID5]	-0.213057	0.719686	0.516262	0.0334753	0.139086	0.913593	0.0435841	0.946024	-0.0216636	0.998814	0.405781	0.130062	0.242182	0.368809	-0.118929	0.83759	AT3G13650	182	213	202	207	177	155	214	227	181	303	231	304	321	377	285	434	352	320	321	326	293	324	323	307	184	123	240	162	170	183
AT3G44110	ATJ3	DnaJ protein homolog atj3 [Source:UniProtKB/TrEMBL;Acc:Q0WW92]	-0.0419238	0.921262	0.194884	0.0319469	0.0478975	0.939008	0.0422268	0.800677	-0.0939582	0.80786	-0.194056	0.00427619	-0.0644055	0.565388	0.0760656	0.474124	AT3G44110	5560	6512	6601	7503	5781	5715	6979	5734	6843	7453	6180	7247	6598	6898	7022	7820	6932	6835	7619	6916	7089	6983	7105	7861	6466	5401	6705	5476	5361	6006
AT2G17230	EXL5	Protein EXORDIUM-like 5 [Source:UniProtKB/Swiss-Prot;Acc:Q9SII5]	-0.0953701	0.754104	0.237039	0.0163265	-0.0272204	0.998713	0.0420469	0.902889	0.249848	0.156216	0.346858	0.0011477	-0.358823	0.00362938	-0.248097	0.0486251	AT2G17230	1285	1533	1527	1556	1382	1298	2613	2189	2346	2760	2342	2770	1131	1281	1513	1405	1252	1245	1101	1045	1090	1015	1142	1127	1457	1256	1688	1599	1524	1946
AT2G32680	AtRLP23	Receptor like protein 23 [Source:UniProtKB/Swiss-Prot;Acc:O48849]	0.666074	0.279853	-0.344417	0.999671	0.948982	0.00243536	0.0411705	0.958014	-1.54248	0.454635	0.118976	0.998013	1.80226	1.67e-12	0.794481	0.366782	AT2G32680	44	46	76	69	122	77	68	72	85	52	61	52	43	60	58	126	107	83	229	179	286	235	241	224	260	433	96	84	119	74
AT1G78860	AT1G78860	EP1-like glycoprotein 4 [Source:UniProtKB/Swiss-Prot;Acc:Q9ZVA5]	-0.204873	0.446453	0.00144986	0.999671	0.288368	0.035757	0.0410134	0.930377	-0.0497843	0.996686	-0.00442811	0.998013	0.171149	0.360652	0.0545291	0.874905	AT1G78860	408	476	457	457	409	350	510	390	446	484	360	412	606	636	639	896	755	691	717	663	603	663	661	685	489	389	536	469	417	427
AT5G54710	AT5G54710	Ankyrin repeat family protein [Source:TAIR;Acc:AT5G54710]	-0.0275706	0.99393	0.105832	0.999671	0.30682	0.0228098	0.0402686	0.932039	-0.467932	0.856317	0.158886	0.998013	0.496265	2.48e-05	0.349066	0.00320375	AT5G54710	533	585	501	561	592	501	615	521	650	600	516	680	579	707	608	842	795	742	740	669	815	759	761	727	1005	1303	693	718	668	788
AT4G10270	AT4G10270	At4g10270 [Source:UniProtKB/TrEMBL;Acc:O82615]	-0.145726	0.97825	0.156094	0.999671	-1.29337	1.5e-05	0.0398085	0.989863	0.389036	0.743883	0.302774	0.998013	0.0293893	0.981533	-0.594211	0.141083	AT4G10270	44	45	49	59	36	37	108	46	128	117	77	95	86	113	134	44	57	36	90	122	51	115	96	54	81	50	84	92	81	97
AT3G60320	NRG2	Nitrate regulatory gene2 protein [Source:UniProtKB/Swiss-Prot;Acc:Q93YU8]	-0.199273	0.0236032	0.146714	0.433653	-0.0532706	0.954243	0.037968	0.909187	0.0312612	0.995985	0.106717	0.730313	-0.198961	0.0868065	-0.134551	0.244233	AT3G60320	1808	2102	2148	2230	1652	1653	2693	2170	2509	2441	2392	2776	1681	1966	1965	2048	1694	1753	1590	1606	1534	1488	1618	1689	2094	1798	2382	1899	2050	2257
AT4G20070	AAH	Allantoate deiminase [Source:UniProtKB/Swiss-Prot;Acc:O49434]	0.0428736	0.983946	-0.354488	0.0135208	0.019542	0.999236	0.0369491	0.946379	-0.190119	0.723342	-0.0114142	0.998013	0.158319	0.474932	0.359759	0.0107521	AT4G20070	421	560	572	662	480	527	698	544	650	449	429	501	336	391	458	414	432	369	412	363	371	358	380	421	627	621	626	496	559	547
AT3G14200	AT3G14200	Chaperone DnaJ-domain superfamily protein [Source:UniProtKB/TrEMBL;Acc:Q9LJG5]	-0.296328	0.0664961	0.465238	0.00246101	0.0375406	0.998713	0.0368153	0.944339	-0.0883845	0.976208	0.068077	0.998013	-0.0248885	0.95817	0.134401	0.615319	AT3G14200	468	542	495	515	404	368	553	402	503	719	508	650	482	514	590	550	612	487	437	430	473	423	472	460	448	324	451	325	355	433
AT3G61190	BAP1	BON1-associated protein 1 [Source:UniProtKB/Swiss-Prot;Acc:Q941L2]	0.818465	0.0041026	0.593861	0.441438	0.197563	0.97059	0.0334465	0.980047	0.386954	0.71466	0.623296	0.406902	0.859587	0.0169496	0.270422	0.671163	AT3G61190	45	92	86	165	127	116	50	54	46	70	70	72	44	58	49	68	49	59	75	56	77	67	72	70	87	91	72	104	109	107
AT3G11820	SYP121	SYR1 [Source:UniProtKB/TrEMBL;Acc:A0A178VIM4]	0.130457	0.585316	0.0949566	0.999671	0.3029	0.0234461	0.0333171	0.933022	-0.375092	0.83581	0.153434	0.829463	0.578444	4.39e-06	0.397553	0.000594723	AT3G11820	727	852	845	1065	872	837	975	813	901	927	830	922	817	904	799	1152	1100	915	1003	982	1069	1023	1004	1052	1049	1191	775	731	757	821
AT2G41100	CML12	Calmodulin-like protein 12 [Source:UniProtKB/Swiss-Prot;Acc:P25071]	0.452253	7.48e-08	0.16975	0.504956	0.672255	2.68e-15	0.0315942	0.925985	-0.459749	0.939956	0.240559	0.793378	0.919096	0.000576947	0.471864	0.0482224	AT2G41100	1964	2366	2535	3372	3218	3124	3694	3182	4337	3924	3896	3888	2358	2751	2469	4191	4501	3567	3728	3252	3460	3085	3847	3576	5356	7784	2983	3766	3793	4341
AT4G15233	ABCG42	ABC transporter G family member 42 [Source:UniProtKB/Swiss-Prot;Acc:Q7PC82]	-0.0544113	0.97825	0.0182444	0.999671	0.465964	3.79e-05	0.031477	0.94998	-0.0835634	0.9885	0.0426963	0.998013	0.433807	0.00125782	0.397454	0.021402	AT4G15233	426	445	493	498	456	417	533	570	543	518	477	570	478	658	669	914	809	799	803	744	783	865	736	736	422	315	350	284	390	320
AT4G23570	SGT1A	phosphatase-related [Source:TAIR;Acc:AT4G23570]	-0.130379	0.659783	0.496049	1.87e-06	0.362264	0.000707006	0.0314127	0.940255	-0.157803	0.747467	-0.128707	0.793562	0.195007	0.194525	0.391066	0.000446009	AT4G23570	746	846	881	875	782	701	850	792	982	1213	972	1279	836	936	1040	1195	1235	1224	979	863	1078	964	941	1032	889	702	824	680	661	757
AT3G25230	ROF1	Peptidylprolyl isomerase [Source:UniProtKB/TrEMBL;Acc:B3H746]	-0.0753076	0.736144	0.2198	0.00905625	0.00685428	0.999311	0.0311208	0.894294	-0.0554795	0.95738	-0.257607	0.00035568	-0.030828	0.872735	0.0510078	0.812345	AT3G25230	2997	3488	3538	3776	3133	3027	3932	3147	3798	4066	3517	4231	3611	3814	4124	4069	3795	3907	4504	3790	4101	3893	4101	4477	3590	2984	3853	3068	3141	3499
AT3G23030	IAA2	Auxin-responsive protein [Source:UniProtKB/TrEMBL;Acc:A0A1I9LQ54]	0.0411296	0.978206	0.285476	0.0428165	0.0552939	0.978978	0.0299987	0.937687	-0.15593	0.864823	0.0806938	0.998013	0.156921	0.428032	0.293058	0.0308452	AT3G23030	826	984	1073	1218	929	953	799	708	728	880	799	865	710	797	879	883	817	813	929	811	882	836	858	943	957	950	841	766	731	926
AT1G13210	ALA11	Probable phospholipid-transporting ATPase 11 [Source:UniProtKB/Swiss-Prot;Acc:Q9SAF5]	0.392785	1.26e-07	0.310907	0.0110137	0.235469	0.0130587	0.0287295	0.928907	0.0946146	0.977144	0.157084	0.837205	0.556057	2.45e-10	0.219854	0.0532171	AT1G13210	1196	1462	1322	2183	1702	1594	1046	1003	1022	1289	1070	1207	1368	1518	1452	1854	1700	1637	1816	1723	1802	1745	1772	1851	1312	1275	1041	1006	1413	1404
AT2G25470	AtRLP21	receptor like protein 21 [Source:TAIR;Acc:AT2G25470]	0.194267	0.884197	-0.2351	0.999671	0.698812	0.00819701	0.0276205	0.977653	-0.469916	0.710501	0.166724	0.998013	0.944013	0.229244	0.629815	0.071929	AT2G25470	121	125	128	164	171	113	94	100	112	89	65	90	138	220	118	313	261	214	182	239	171	203	215	178	72	52	74	45	40	53
AT1G80440	AT1G80440	F-box/kelch-repeat protein At1g80440 [Source:UniProtKB/Swiss-Prot;Acc:Q9M8L2]	-0.139085	0.645252	-0.325114	0.0480061	-0.229414	0.539172	0.0275621	0.973569	0.361992	0.0189641	0.437006	0.998013	-0.0137858	0.985607	0.522686	0.00889184	AT1G80440	1595	2269	2038	2500	1521	1623	1017	758	887	752	557	672	359	404	461	345	399	312	254	250	274	196	249	343	1154	895	1177	1111	1484	1418
AT5G20960	AAO1	Indole-3-acetaldehyde oxidase [Source:UniProtKB/Swiss-Prot;Acc:Q7G193]	0.0485231	0.924876	-0.0722886	0.999671	-0.184421	0.0353077	0.0274837	0.922433	-0.213469	0.214762	-0.0388454	0.998013	0.14225	0.266554	0.158637	0.224657	AT5G20960	2925	3498	3256	4190	3200	3111	3161	2735	2955	2683	2438	2740	3040	3279	3355	3152	2877	2630	3281	2943	3231	3095	2974	3426	2471	1991	2336	1692	1930	2072
AT5G66650	AT5G66650	Calcium uniporter protein 3, mitochondrial [Source:UniProtKB/Swiss-Prot;Acc:Q9LVR5]	0.541872	0.0230572	-0.330968	0.914149	0.191352	0.968832	0.0273298	0.980249	-0.0407881	0.998814	0.563804	0.0812277	0.857259	0.00430804	0.360974	0.474124	AT5G66650	119	197	137	252	224	208	110	117	117	92	80	84	59	61	66	77	84	55	119	110	89	94	108	118	220	269	102	160	223	197
AT3G44260	CAF1-9	Probable CCR4-associated factor 1 homolog 9 [Source:UniProtKB/Swiss-Prot;Acc:Q9LXM2]	0.614222	1.33e-05	0.341293	0.332762	0.232079	0.673824	0.0273044	0.965918	0.27045	0.375732	0.620379	5.51e-06	0.360589	0.0424573	0.158169	0.690711	AT3G44260	327	423	436	603	627	637	229	219	296	269	284	326	279	280	313	329	418	291	335	342	326	296	305	412	595	500	521	608	572	719
AT1G28290	AGP31	Non-classical arabinogalactan protein 31 [Source:UniProtKB/Swiss-Prot;Acc:Q9FZA2]	-0.413155	0.0278394	0.0122031	0.999671	-0.147871	0.316467	0.0272041	0.916475	-0.206756	0.376944	-0.00772903	0.998013	0.290352	0.00154481	-0.0574332	0.7521	AT1G28290	6742	7186	7280	7485	5047	4423	6728	5331	5742	5701	5713	5250	6353	6739	6709	5965	5979	6173	7178	5765	6678	6132	6631	6894	5762	5156	5123	4121	4320	5165
AT1G64590	AT1G64590	At1g64590/F1N19_15 [Source:UniProtKB/TrEMBL;Acc:Q9SGV6]	-0.350632	0.502201	-1.07402	0.000195564	-0.417996	0.547297	0.0261989	0.981937	-0.114415	0.996686	0.127828	0.998013	0.12482	0.899444	0.517094	0.277635	AT1G64590	130	224	174	202	134	100	121	107	152	68	49	51	90	115	116	68	102	72	132	112	126	129	86	157	75	52	67	40	68	66
AT2G03890	PI4KG7	UBDK GAMMA 7 [Source:UniProtKB/TrEMBL;Acc:A0A178VP74]	-0.224874	0.0247657	-0.0956952	0.999671	-0.195952	0.164032	0.0251428	0.950348	0.0981157	0.922668	-0.213871	0.170502	-0.0121863	0.977665	-0.0353661	0.915946	AT2G03890	1463	1948	1690	1767	1405	1384	1505	1291	1497	1238	1167	1344	1051	1226	1257	1077	998	1050	1264	1129	1392	1104	1277	1421	1426	1018	1423	1144	1434	1416
AT5G63310	NDPK2	NDPK2 [Source:UniProtKB/TrEMBL;Acc:A0A384KNJ7]	0.103847	0.684899	0.0116352	0.999671	0.211607	0.00753018	0.0235161	0.932039	0.157845	0.572865	0.130955	0.563059	-0.194634	0.0214908	-0.0409062	0.868624	AT5G63310	2478	2770	3104	3431	2876	3033	2820	2227	3050	2465	2408	2714	2449	2725	2994	3498	3094	3009	3789	3516	3743	3463	3533	4087	3330	2819	4201	3452	3550	4135
AT5G44070	PCS1	PCS1 [Source:UniProtKB/TrEMBL;Acc:A0A178UMN4]	0.0839621	0.862643	-0.00527292	0.999671	0.298617	0.00169444	0.0232567	0.946074	-0.287506	0.895161	0.0744632	0.998013	0.368326	0.00085466	0.387828	3.37e-05	AT5G44070	983	1198	1050	1391	1161	1034	1085	940	1101	1057	890	957	1227	1384	1259	1764	1610	1470	1790	1463	1580	1469	1596	1773	1286	1408	992	895	1029	1070
AT3G46970	PHS2	Alpha-glucan phosphorylase 2, cytosolic [Source:UniProtKB/Swiss-Prot;Acc:Q9SD76]	0.271048	5.68e-05	0.3973	1.59e-08	0.0504441	0.921842	0.0216064	0.94331	0.192711	0.273306	0.112714	0.710884	-0.0828356	0.621467	-0.10163	0.30726	AT3G46970	3543	4105	3770	5618	4474	4351	2244	2000	2233	2746	2497	2718	6236	6698	6733	7547	6606	6568	9658	9649	9767	9698	9623	9755	3968	3206	4745	4122	4354	4637
AT4G23820	AT4G23820	Pectin lyase-like superfamily protein [Source:UniProtKB/TrEMBL;Acc:Q9SUP5]	0.294026	0.0137856	0.151914	0.74211	0.209021	0.288116	0.0215633	0.951315	0.482169	1.28e-05	0.182441	0.709296	-0.145413	0.406396	-0.283199	0.0139796	AT4G23820	1096	1277	1453	1690	1581	1584	1304	1075	1312	1163	1270	1384	1172	1248	1662	1636	1618	1515	1719	1610	1541	1611	1597	1660	1106	920	1284	1475	1406	1577
AT5G20720	CPN20	20 kDa chaperonin, chloroplastic [Source:UniProtKB/Swiss-Prot;Acc:O65282]	0.0156235	0.991536	-0.0015704	0.999671	0.185595	0.0275089	0.0215289	0.928907	0.109184	0.660137	0.0577885	0.983796	-0.186121	0.00421943	-0.016665	0.950217	AT5G20720	12280	14369	15857	16980	13878	13914	16107	12048	15490	13013	13142	14317	12113	13705	15792	17467	15291	15207	18224	16318	17962	15779	17543	19266	17573	14568	19680	17258	17300	19423
AT4G39030	DTX47	Protein DETOXIFICATION 47, chloroplastic [Source:UniProtKB/Swiss-Prot;Acc:Q945F0]	0.066539	0.975758	0.455669	0.0196108	0.11835	0.936803	0.021448	0.969731	-0.162584	0.909775	0.336724	0.163156	0.30033	0.162159	0.303015	0.0903202	AT4G39030	293	358	334	459	306	320	350	372	308	472	419	434	354	323	318	399	385	319	441	365	408	412	366	434	341	266	305	259	285	243
AT4G17230	SCL13	SCARECROW-like 13 [Source:TAIR;Acc:AT4G17230]	0.317922	0.000860284	0.239678	0.23723	0.10479	0.895879	0.0211291	0.961331	-0.198994	0.976187	0.217038	0.361288	0.452733	0.000210658	0.219704	0.165084	AT4G17230	746	870	858	1306	966	964	713	677	728	848	707	783	699	790	744	919	850	677	777	748	786	792	730	787	933	1124	746	704	820	911
AT1G68010	HPR	hydroxypyruvate reductase [Source:TAIR;Acc:AT1G68010]	-0.158516	0.0432144	-0.14284	0.147658	-0.133177	0.214376	0.0209144	0.937687	-0.160025	0.288372	0.0222079	0.998013	-0.186896	0.0458534	-0.0999522	0.519211	AT1G68010	9410	12077	11417	12497	8960	9415	14896	12084	13992	11448	10883	12248	6439	7346	7625	7548	6394	5918	4554	4273	4560	4083	4523	4796	14498	11639	15657	11029	11521	13654
AT1G05575	AT1G05575	Transmembrane protein [Source:UniProtKB/TrEMBL;Acc:Q8LC91]	0.736438	0.00429455	-0.0204729	0.999671	-0.137607	0.994003	0.0168888	0.991025	0.182519	0.981268	0.418959	0.910733	0.640769	0.295158	0.674465	0.104854	AT1G05575	62	100	93	186	131	127	87	46	68	80	44	60	49	48	55	56	50	35	97	66	60	69	83	69	89	93	55	88	91	86
AT2G46600	KIC	Calcium-binding protein KIC [Source:UniProtKB/Swiss-Prot;Acc:Q9ZPX9]	0.360993	5.99e-05	0.213529	0.427108	0.432884	7.63e-06	0.0167455	0.976059	0.0360612	0.998414	-0.0717577	0.998013	0.356626	0.000544152	0.294201	0.00358173	AT2G46600	742	968	949	1363	1161	1036	837	831	964	1041	874	936	1053	1194	1111	1795	1526	1303	1202	942	1343	1040	1047	1393	1077	1170	917	948	1021	1241
AT3G23920	BAM1	Beta-amylase [Source:UniProtKB/TrEMBL;Acc:A0A178VNG4]	-0.0739298	0.838048	-0.0774676	0.999671	-0.252317	0.0355202	0.0161317	0.96508	-0.0321598	0.997254	-0.11818	0.8167	0.0791644	0.704776	0.19686	0.159221	AT3G23920	2189	2714	2649	3151	2171	2218	2561	2257	2529	2208	1913	2393	1679	1777	1825	1719	1285	1512	1457	1442	1586	1450	1435	1589	1554	1402	1581	1185	1473	1676
AT3G23250	MYB15	Transcription factor MYB15 [Source:UniProtKB/Swiss-Prot;Acc:Q9LTC4]	0.575776	0.10967	0.303378	0.999671	0.777009	0.0279005	0.0156057	0.990334	-0.160978	0.981268	0.251676	0.995188	1.1542	0.000510038	0.221222	0.790217	AT3G23250	75	71	104	128	132	126	83	65	101	102	93	90	68	99	84	164	183	90	109	133	88	86	129	116	131	112	83	101	88	96
AT5G54810	TSB1	Tryptophan synthase [Source:UniProtKB/TrEMBL;Acc:Q0WUI8]	0.0803116	0.714414	0.199796	0.0495208	0.124935	0.247363	0.0154333	0.961285	-0.0353452	0.991029	-0.117553	0.803935	0.127701	0.190529	0.339273	0.000296858	AT5G54810	5181	5887	6016	7883	5753	5393	5011	4802	5135	5456	4750	5890	5615	6221	6051	7345	6452	6058	9451	9117	9443	9534	8380	9998	6418	5105	6674	5088	6071	6010
AT5G02500	MED37E	Probable mediator of RNA polymerase II transcription subunit 37e [Source:UniProtKB/Swiss-Prot;Acc:P22953]	-0.130604	0.0565135	0.194726	0.018688	-0.101702	0.602433	0.0147034	0.946379	-0.0860471	0.806218	-0.224634	0.00104413	-0.14436	0.0217872	-0.0105203	0.971133	AT5G02500	41676	47880	47521	52384	40862	38240	45236	38754	43064	48549	39961	47404	52050	52956	52475	51487	48945	48830	58519	52552	57955	53897	54881	59410	42410	34178	42843	34002	36832	38001
AT4G16980	AT4G16980	Arabinogalactan family protein [Source:UniProtKB/TrEMBL;Acc:Q9FT76]	-0.348538	1.18e-11	0.0167646	0.999671	0.0475064	0.953257	0.0131265	0.977735	0.108369	0.864703	0.183953	0.0163318	-0.336593	0.000837537	-0.333697	0.00193191	AT4G16980	7130	9195	8891	7884	6550	6198	9762	8131	8807	7989	8018	9204	5043	5880	5844	6743	5347	5539	3768	4021	3962	3272	4402	4060	10535	8491	13324	10192	10472	12945
AT5G01040	LAC8	Laccase-8 [Source:UniProtKB/Swiss-Prot;Acc:Q9LFD2]	-0.231599	0.0310899	0.269801	0.139127	-0.0901362	0.866051	0.012812	0.979978	-0.0573484	0.984875	0.115231	0.785252	-0.107795	0.455173	-0.100763	0.553717	AT5G01040	1246	1451	1328	1407	1146	1042	1536	1469	1243	1610	1477	1722	1234	1357	1298	1364	1257	1098	996	958	1064	1072	944	977	1254	1056	1448	1021	1095	1387
AT3G04120	GAPC1	Glyceraldehyde-3-phosphate dehydrogenase GAPC1, cytosolic [Source:UniProtKB/Swiss-Prot;Acc:P25858]	-0.149977	0.0318282	-0.00321573	0.999671	-0.0710262	0.856225	0.0125061	0.964113	-0.153549	0.488891	-0.114837	0.443024	-0.0472122	0.725763	0.0509341	0.739192	AT3G04120	25652	30149	28815	32291	24917	22947	33784	26032	30967	30023	25197	29151	27995	29560	28011	30902	27274	24937	27386	22994	24451	21777	24845	27847	32550	28547	30726	25338	25568	29550
AT2G28120	AT2G28120	At2g28120/F24D13.9 [Source:UniProtKB/TrEMBL;Acc:Q9ZUV4]	-0.300701	0.0083925	0.0472308	0.999671	-0.112922	0.916895	0.0114523	0.985707	0.134548	0.906571	0.0932201	0.998013	0.124996	0.684912	0.0397376	0.943574	AT2G28120	757	1054	933	897	743	682	1122	936	926	1067	840	976	486	502	599	540	536	415	393	339	350	315	341	421	565	408	606	451	590	634
AT4G27440	PORB	Protochlorophyllide reductase B, chloroplastic [Source:UniProtKB/Swiss-Prot;Acc:P21218]	0.216146	0.0103664	0.0856845	0.999671	0.0961874	0.774413	0.0112107	0.989057	0.379458	0.00487222	-0.0495023	0.998013	-0.0531852	0.836618	-0.109202	0.529265	AT4G27440	3164	4262	3997	5073	4335	4355	3808	3256	3916	3341	3694	3802	4930	5280	5623	5644	5488	5997	7371	8169	7369	6775	8595	7450	3978	2991	4621	4226	5374	4880
AT4G35090	CAT2	catalase 2 [Source:TAIR;Acc:AT4G35090]	-0.2458	0.000506618	-0.0894198	0.850499	-0.20618	0.00298847	0.00914753	0.978012	-0.216742	0.0286099	-0.0157805	0.998013	-0.179568	0.030445	-0.140761	0.317074	AT4G35090	26580	31846	31693	33730	22536	23795	37558	32348	34331	30618	27987	32996	17836	20756	20494	19740	16951	15428	7909	7177	8066	7238	7009	8758	28954	23617	32436	21550	23632	25478
AT1G01490	AT1G01490	Heavy metal transport/detoxification superfamily protein [Source:TAIR;Acc:AT1G01490]	-0.20422	0.00774811	0.0395295	0.999671	0.100127	0.651467	0.0090768	0.979119	-0.022101	0.998414	-0.0224914	0.998013	0.0958477	0.450588	0.150236	0.176884	AT1G01490	2444	3070	2989	3154	2344	2240	2641	2486	2726	2607	2230	2721	2018	2462	2469	2783	2382	2392	2348	2152	2422	2079	2286	2508	2745	2238	3155	2362	2501	2881
AT3G23820	GAE6	UDP-glucuronate 4-epimerase 6 [Source:UniProtKB/Swiss-Prot;Acc:Q9LIS3]	-0.221866	0.00663314	0.120722	0.738715	-0.0940864	0.647395	0.00853451	0.981992	0.0132725	0.998414	0.0370138	0.998013	-0.191588	0.0395117	-0.342743	6.05e-05	AT3G23820	4818	5517	5245	5829	4349	3911	4771	3919	4083	4351	4011	4606	5834	6080	6295	6513	5655	5219	4227	4351	4314	3941	4505	4356	4096	3538	4885	3875	3882	4450
AT5G64940	ATATH13	Protein ACTIVITY OF BC1 COMPLEX KINASE 8, chloroplastic [Source:UniProtKB/Swiss-Prot;Acc:Q93Y08]	-0.223347	0.000579444	0.0223801	0.999671	-0.0168908	0.999236	0.00753691	0.984549	-0.194021	0.133602	-0.0162248	0.998013	-0.117222	0.219063	-0.327089	0.00309693	AT5G64940	7659	9055	8433	8528	7072	6908	9660	8394	8991	7978	7981	9735	4886	5871	6082	6340	5173	5380	2907	2972	2825	2645	2787	3225	10517	8412	11636	7650	8709	9467
AT1G07260	UGT71C3	UDP-glycosyltransferase 71C3 [Source:UniProtKB/Swiss-Prot;Acc:Q9LML7]	0.13707	0.790563	0.377153	0.0479136	0.0996208	0.930163	0.00752185	0.990098	0.0455016	0.996686	-0.0614575	0.998013	0.256398	0.214702	0.19606	0.339755	AT1G07260	357	447	422	600	430	388	417	447	407	533	504	509	526	621	553	675	661	517	620	616	558	597	612	566	377	286	398	343	338	375
AT3G14940	PPC3	Phosphoenolpyruvate carboxylase 3 [Source:UniProtKB/Swiss-Prot;Acc:Q84VW9]	-0.315186	0.00922901	0.0367567	0.999671	0.27111	0.607995	0.00738493	0.985518	-0.174094	0.660137	-0.16176	0.801439	0.298589	0.516315	-0.0176071	0.967097	AT3G14940	1562	1713	1454	1648	1261	1109	1656	1356	1554	1535	1150	1706	2381	2868	2131	3614	2875	2626	2223	2095	2138	2214	1981	2192	1327	1214	1524	1231	1090	1157
AT3G14310	PME3	Pectinesterase/pectinesterase inhibitor 3 [Source:UniProtKB/Swiss-Prot;Acc:O49006]	-0.0939997	0.370563	0.271657	0.000373528	0.145819	0.0870013	0.0066009	0.986217	0.143787	0.702778	-0.0434157	0.998013	0.129642	0.23741	0.0430671	0.840717	AT3G14310	11265	13354	12685	14463	11370	10811	9714	9367	9706	10687	10100	11769	13008	14268	13641	16383	15096	14553	19394	19676	18293	19572	18340	18849	10665	8399	12952	10083	12372	11523
AT3G54920	PMR6	Probable pectate lyase 13 [Source:UniProtKB/Swiss-Prot;Acc:Q93Z04]	0.0514519	0.949347	0.0230983	0.999671	-0.209897	0.038867	0.00606924	0.988645	0.113003	0.776643	0.097518	0.875997	-0.240821	0.0100458	-0.194909	0.0640458	AT3G54920	1493	1936	2045	2264	1864	1777	2394	1921	2258	1999	2002	2219	1680	1799	1956	1658	1564	1545	1596	1620	1597	1506	1592	1673	2043	1622	2181	1948	1959	2199
AT4G25110	AMC2	Metacaspase-2 [Source:UniProtKB/Swiss-Prot;Acc:Q7XJE5]	-0.576417	0.00087934	-0.13118	0.999671	0.341694	0.136579	0.00577563	0.995066	-0.149933	0.973606	0.0017474	0.998817	0.350665	0.209844	0.455184	0.0600633	AT4G25110	254	293	263	225	179	166	216	208	214	198	174	172	241	251	241	346	318	282	296	253	377	348	268	295	161	104	175	106	111	166
AT4G11850	PLDGAMMA1	Phospholipase D gamma 1 [Source:UniProtKB/Swiss-Prot;Acc:Q9T053]	0.0328498	0.979471	0.148212	0.70997	0.24334	0.00887877	0.00518211	0.989697	-0.158006	0.824669	0.0562948	0.998013	0.411173	7.04e-06	0.23068	0.0412863	AT4G11850	1066	1246	1299	1541	1221	1109	1041	906	1022	994	945	1135	1245	1455	1395	1739	1598	1582	1741	1724	1738	1634	1665	1856	1204	1119	1034	855	1036	1057
AT4G18160	TPK3	TPK3 [Source:UniProtKB/TrEMBL;Acc:A0A178UWR8]	0.390893	0.0305262	-0.0522697	0.999671	-0.127057	0.939446	0.00445808	0.99518	0.177762	0.871731	-0.0572272	0.998013	-0.00940039	0.988891	0.0187403	0.97771	AT4G18160	206	285	270	417	305	320	301	281	290	262	229	297	208	276	265	256	205	234	244	184	233	186	240	226	253	200	268	250	270	267
AT3G28180	CSLC4	Glycosyltransferase (Fragment) [Source:UniProtKB/TrEMBL;Acc:W8Q6R3]	-0.0157008	0.99561	0.247538	0.00872274	-0.0425442	0.989221	0.00389849	0.994071	0.0650892	0.952779	0.0857655	0.977437	-0.119267	0.459314	-0.229516	0.0482287	AT3G28180	1860	2172	2127	2145	2133	2032	2652	2292	2476	2626	2675	2917	1663	1835	2119	1984	1937	1611	1522	1595	1464	1355	1590	1596	2088	1729	2233	1913	1943	2274
AT1G71010	FAB1C	Putative 1-phosphatidylinositol-3-phosphate 5-kinase FAB1C [Source:UniProtKB/Swiss-Prot;Acc:Q9SSJ8]	-0.103792	0.529061	-0.0848534	0.999671	-0.289591	6.35e-05	0.00384959	0.991931	-0.0851805	0.952743	-0.12976	0.621923	0.0718435	0.640304	-0.0360967	0.883698	AT1G71010	2356	2906	2735	3190	2349	2273	2454	2067	2371	1960	1921	2180	2335	2551	2750	2284	2098	1962	2355	2222	2431	2180	2319	2428	2352	1888	2174	1613	2180	2086
AT3G46550	FLA4	Fasciclin-like arabinogalactan protein 4 [Source:UniProtKB/Swiss-Prot;Acc:Q9SNC3]	-0.387112	0.00176129	0.156612	0.934106	-0.128645	0.803799	0.00346042	0.99518	-0.0211782	0.998414	0.102903	0.978353	-0.0536455	0.911437	-0.182431	0.32726	AT3G46550	570	663	628	597	489	408	619	500	588	539	569	666	509	581	644	554	516	536	462	489	511	438	529	479	615	534	743	575	602	622
AT3G22240	AT3G22240	Cysteine-rich/transmembrane domain PCC1-like protein [Source:UniProtKB/TrEMBL;Acc:Q9LHJ3]	0.0572914	0.975758	-0.0728095	0.999671	0.294399	0.0419921	0.00326352	0.99518	0.0201431	0.998814	0.0633288	0.998013	0.380048	0.00952484	0.495708	6.3e-06	AT3G22240	419	633	552	688	542	509	673	579	579	520	471	641	493	589	596	809	674	610	764	695	678	684	638	791	444	378	594	421	424	541
AT1G11050	AT1G11050	Probable receptor-like protein kinase At1g11050 [Source:UniProtKB/Swiss-Prot;Acc:O04086]	0.336831	0.0278733	0.152125	0.999671	0.193103	0.691938	0.00253282	0.996005	0.0892279	0.983592	0.233289	0.558516	0.410281	0.0176251	0.352417	0.0248135	AT1G11050	384	403	439	598	502	517	303	332	350	378	302	346	327	405	448	552	457	363	378	380	406	370	362	419	522	559	469	481	584	555
AT5G39110	AT5G39110	Germin-like protein subfamily 1 member 14 [Source:UniProtKB/Swiss-Prot;Acc:Q9FID0]	0.836588	0.0460001	-0.0493369	0.999671	0.224574	0.951246	0.00212109	0.998294	0.431575	0.799031	-0.300402	0.998013	0.16823	0.858818	0.672749	0.0820591	AT5G39110	32	67	38	88	84	80	45	69	62	58	51	51	45	58	54	66	64	56	112	89	79	91	83	102	50	34	73	52	75	76
AT3G26650	GAPA1	Glyceraldehyde-3-phosphate dehydrogenase GAPA1, chloroplastic [Source:UniProtKB/Swiss-Prot;Acc:P25856]	-0.155129	0.0032998	-0.0544732	0.999671	-0.0111469	0.999236	0.00187232	0.99518	-0.00071502	0.999346	0.0311224	0.998013	-0.175129	0.00723814	-0.165356	0.0100378	AT3G26650	31890	39711	38728	40061	31859	31507	44966	36272	43975	37339	35604	39269	25327	28534	29681	32474	26889	25052	22343	21072	20761	19259	21386	22799	49123	38646	51319	41137	40854	52747
AT3G47720	SRO4	Probable inactive poly [ADP-ribose] polymerase SRO4 [Source:UniProtKB/Swiss-Prot;Acc:Q9STU1]	0.101358	1	-0.135413	0.999671	-1.97384	0.0295978	0.00105556	0.99956	-0.284626	1	0.0769739	0.998013	-0.256469	0.910079	-0.805561	0.538069	AT3G47720	6	1	2	7	1	3	8	4	20	7	6	14	24	11	38	9	5	5	20	20	6	20	15	10	4	1	4	2	2	3
AT2G18980	PER16	Peroxidase 16 [Source:UniProtKB/Swiss-Prot;Acc:Q96518]	-0.408753	0.0141979	-0.227624	0.651657	-0.131104	0.878566	0.000456172	0.999232	-0.141047	0.944194	-0.149695	0.928777	0.189015	0.384579	-0.162052	0.593739	AT2G18980	489	529	432	450	366	334	516	469	477	443	340	385	539	571	475	520	499	456	435	391	429	340	452	447	292	253	394	256	245	321
AT2G40000	HSPRO2	Nematode resistance protein-like HSPRO2 [Source:UniProtKB/Swiss-Prot;Acc:O04203]	0.219554	0.0366427	-0.245883	0.381555	0.0555376	0.990556	0.000452057	0.999083	0.0918435	0.964599	0.236793	0.998013	0.477613	0.0142352	0.476262	0.000128752	AT2G40000	2040	2985	2772	3783	2758	2915	2015	1452	1905	1516	1453	1214	422	497	561	573	535	452	548	448	544	455	497	566	2004	1664	1521	1502	1903	2018
AT4G22463	AT4G22463	Transmembrane protein [Source:UniProtKB/TrEMBL;Acc:A0A1P8B8X3]	-6.56948	5.41e-05	0	1	-2.1066	0.990153	0	1	1.84031	1	4.16938	1	3.45621	1	-1.09408	1	AT4G22463	18	20	12	0	0	0	0	0	0	0	0	0	20	0	0	0	5	0	0	0	0	0	0	0	0	0	1	0	0	4
AT2G25490	EBF1	EIN3-binding F-box protein 1 [Source:UniProtKB/Swiss-Prot;Acc:Q9SKK0]	0.265021	0.00312122	0.0685317	0.999671	-0.0815395	0.88737	-0.000928687	0.998294	0.0397417	0.996584	-0.0128981	0.998013	0.0227719	0.938202	-0.00666074	0.987199	AT2G25490	1094	1225	1263	1765	1435	1311	1139	1123	1276	1074	1045	1359	1344	1389	1559	1455	1315	1348	1462	1323	1725	1303	1573	1567	1089	945	1032	887	1035	1151
AT4G13940	SAHH1	Adenosylhomocysteinase 1 [Source:UniProtKB/Swiss-Prot;Acc:O23255]	-0.140844	0.0354263	-0.0284275	0.999671	-0.0948965	0.623748	-0.00140447	0.995593	0.00862091	0.998814	-0.0721719	0.823771	-0.113829	0.103266	-0.0242297	0.925344	AT4G13940	36670	42414	43858	47227	36189	33695	47504	38219	44193	42222	35614	40933	45128	45854	45534	46292	42872	41027	45333	42013	43069	38763	44166	45621	36887	29528	36713	32057	31973	36414
AT1G79310	AMC7	Metacaspase-7 [Source:UniProtKB/Swiss-Prot;Acc:Q6XPT5]	0.472341	0.284089	0.749407	0.0214988	0.190482	0.969283	-0.00270869	0.998294	0.374471	0.806218	0.351995	0.919875	0.388775	0.588914	-0.0582324	0.968205	AT1G79310	74	74	76	138	96	94	88	73	82	160	98	124	73	81	51	77	74	87	60	61	70	56	69	63	62	49	79	62	85	91
AT2G46240	BAG6	BAG family molecular chaperone regulator 6 [Source:UniProtKB/Swiss-Prot;Acc:O82345]	-0.0719055	0.977165	0.391862	0.0435429	0.0559718	0.995776	-0.00291748	0.996005	-0.0285927	0.998414	0.0537974	0.998013	0.0784255	0.856159	0.218342	0.437709	AT2G46240	252	296	256	300	263	237	326	262	285	373	322	374	314	330	354	346	397	309	361	309	310	306	334	322	274	198	263	199	259	238
AT4G12480	EARLI1	PEARLI 1 [Source:UniProtKB/TrEMBL;Acc:A0A178V1J0]	0.201027	0.00774811	0.201072	0.168073	0.112185	0.296576	-0.00320348	0.989867	0.193827	0.415735	0.120653	0.777054	0.306718	9.07e-07	0.31302	0.000346441	AT4G12480	25811	30566	27549	38415	32986	29547	16632	17564	17381	18970	16360	20451	32394	36162	37797	44465	37308	35232	66735	59070	61010	57563	61338	64717	21073	16175	25374	19192	23517	26374
AT3G22120	CWLP	Cell wall-plasma membrane linker protein [Source:UniProtKB/TrEMBL;Acc:A0A1I9LSA3]	-0.297419	3.27e-07	0.217155	0.0214004	0.0543369	0.921357	-0.00393187	0.995766	0.188315	0.330119	0.206555	0.145255	-0.0107716	0.988056	-0.168885	0.0799406	AT3G22120	41717	47839	44954	46300	36012	32870	34775	30511	31274	33234	32637	39186	38591	46738	42932	49625	41604	44048	46643	49975	54722	45438	57169	46131	45493	37978	53637	42439	54181	54411
[truncated: 26,604 more rows]
[truncated: 18 more columns]

## Sheet: Supplementary Table S2
Full set of log2 fold change values grouped by upregulated and downregulated wild type gene clusters.
Upregulated wild type gene clusters													Downregulated wild type gene clusters
[truncated: 190 more rows]
